# Supplementary material for: RTEL1 influences the abundance and localization of TERRA RNA
Source: Nat Commun. 2021 May 21;12:3016. doi: 10.1038/s41467-021-23299-2 (PMC8140157; doi:10.1038/s41467-021-23299-2)
Supplement: Supplementary file 3 — Source Data [file 41467_2021_23299_MOESM3_ESM.zip]

Archive with 2 entries (2 files):
- 260726_3_supp_5508690_qrvncs.pdf
- 260726_3_data_set_5461321_qqww0w.xlsx
