# Supplementary material for: RTEL1 influences the abundance and localization of TERRA RNA
Source: Nat Commun. 2021 May 21;12:3016. doi: 10.1038/s41467-021-23299-2 (PMC8140157; doi:10.1038/s41467-021-23299-2)
Supplement: Supplementary file 3 — Source Data [file 41467_2021_23299_MOESM3_ESM.zip › 260726_3_data_set_5461321_qqww0w.xlsx]

## Sheet: data
1-1097_1	1-1097_2	1-1097_3	FL1	FL2	FL3	-Log t-test p-value	t-test Difference	Test statistic	Protein names	Gene names
24.6137	24.7529	24.6663	26.225	25.9651	26.2131	3.99643	-1.45679	-15.5117	Heterogeneous nuclear ribonucleoprotein F;Heterogeneous nuclear ribonucleoprotein F, N-terminally processed	HNRNPF
24.8329	25.3631	25.0686	27.3936	27.3371	27.5817	3.79611	-2.34929	-13.7975	Cold shock domain-containing protein E1	CSDE1
21.9444	22.0936	21.901	22.9387	22.8101	22.8389	3.6392	-0.882889	-12.5841	Transcription initiation factor TFIID subunit 1	TAF1
23.2931	23.374	23.3975	24.7191	24.4073	24.4786	3.53912	-1.18014	-11.8644	ATP-dependent RNA helicase DDX3X;ATP-dependent RNA helicase DDX3Y	DDX3X;DDX3Y
23.9844	24.1665	24.4415	25.6144	25.6799	25.6815	3.38775	-1.46111	-10.8499	Cellular tumor antigen p53	TP53
26.4636	26.3142	26.4421	27.5291	27.3468	27.2629	3.35635	-0.97297	-10.65	Heterogeneous nuclear ribonucleoprotein M	HNRNPM
24.3805	24.9538	24.6166	26.8771	26.4515	26.6568	3.20368	-2.01152	-9.72654	Ubiquitin-associated protein 2-like	UBAP2L Downregulation of ubiquitin-associated protein 2-like with a short hairpin RNA inhibits human glioma cell growth in vitro
24.2173	24.4235	24.4194	24.9791	25.0819	25.0366	3.10005	-0.679092	-9.14287	BRCA1-A complex subunit RAP80	UIMC1
26.7313	27.4054	27.0343	24.1996	24.6952	24.9515	2.93742	2.44157	8.29179	AT-rich interactive domain-containing protein 1A	ARID1A
22.7882	22.7735	22.5956	24.1917	24.6374	24.9638	2.89678	-1.8785	-8.0907	Ubiquitin-associated protein 2	UBAP2
28.7768	29.354	29.052	31.1855	30.6221	31.0548	2.86681	-1.89323	-7.94527	Heterogeneous nuclear ribonucleoprotein K	HNRNPK
27.046	27.2531	27.4197	28.4127	28.1206	28.237	2.74997	-1.01715	-7.40041	ATP-dependent RNA helicase A	DHX9
22.8636	23.7366	23.3709	25.1619	25.1896	25.176	2.73078	-1.8521	-7.31418	Protein PRRC2A	PRRC2A: PRRC2A (Proline Rich Coiled-Coil 2A) is a Protein Coding gene. Diseases associated with PRRC2A include Coronary Artery Aneurysm and Spondylolisthesis. GO annotations related to this gene include poly(A) RNA binding.
25.2665	26.0151	26.0139	24.1038	23.9895	24.1333	2.58191	1.68961	6.67465	AT-rich interactive domain-containing protein 1B	ARID1B
24.4632	24.6256	24.5721	25.0598	24.9509	24.8981	2.45494	-0.415966	-6.168	Zinc fingers and homeoboxes protein 3	ZHX3
27.7087	26.469	26.5156	24.4607	24.1815	24.4731	2.4272	2.52599	6.06178	RNA-binding motif protein, X-linked 2	RBMX2
26.5298	27.0377	26.7217	28.1412	27.7096	28.2142	2.36349	-1.25864	-5.82353	Src substrate cortactin	CTTN
27.2499	27.5655	27.4962	28.2581	28.0907	28.458	2.36198	-0.831749	-5.818	Splicing factor, proline- and glutamine-rich	SFPQ
26.1793	26.4606	26.0784	27.094	26.811	27.0258	2.17726	-0.737502	-5.1707	RNA-binding protein 27	RBM27
25.1795	25.5191	25.8015	26.8232	26.5162	26.4478	2.1644	-1.09571	-5.12789	AT-rich interactive domain-containing protein 3B	ARID3B
25.0124	25.5816	25.7821	27.3282	26.7021	26.8903	2.16202	-1.51481	-5.12	Heterogeneous nuclear ribonucleoprotein R	HNRNPR
24.5637	24.396	24.4796	25.0873	24.97	25.3787	2.15245	-0.665576	-5.08833	Calcium homeostasis endoplasmic reticulum protein	CHERP
21.7571	21.9543	21.7029	22.4365	22.4579	22.8433	2.14755	-0.774427	-5.07218	Retinoic acid-induced protein 1	RAI1
24.0179	23.9378	24.2888	24.9188	25.3175	25.6812	2.12826	-1.22432	-5.00902	Interleukin enhancer-binding factor 3	ILF3
26.7652	27.4071	27.2212	28.284	28.0088	28.3319	2.12405	-1.07706	-4.99531	Cleavage and polyadenylation specificity factor subunit 6	CPSF6
22.7558	22.916	22.8479	23.8388	24.5274	23.7799	2.1088	-1.20882	-4.94591	Far upstream element-binding protein 3	FUBP3
24.1263	24.3666	24.4326	24.8191	24.7281	24.7841	2.0766	-0.468627	-4.84279	TAR DNA-binding protein 43	TARDBP
23.3247	23.6467	23.5553	NaN	24.6466	25.1587	2.05887	-1.39374	-6.12921	Segment polarity protein dishevelled homolog DVL-1;Putative segment polarity protein dishevelled homolog DVL1P1	DVL1;DVL1P1
23.9588	24.3233	24.1829	NaN	22.9626	23.2644	2.00716	1.04146	5.87533	Putative heat shock protein HSP 90-beta 2	HSP90AB2P
26.9911	27.6203	27.4046	28.6363	28.1787	28.3511	2.00182	-1.05002	-4.60965	Non-POU domain-containing octamer-binding protein	NONO
23.4354	23.7132	23.4709	23.9174	24.0186	24.1075	1.9995	-0.47467	-4.60256	Nuclear pore complex protein Nup214	NUP214
25.8234	26.4547	26.2959	27.6378	27.1243	27.2158	1.99723	-1.13462	-4.59563	CD2-associated protein	CD2AP
23.7935	24.0513	23.8927	24.3414	24.6202	24.7622	1.99143	-0.66205	-4.57795	Polypyrimidine tract-binding protein 1	PTBP1
26.9008	27.482	27.3985	28.1921	28.6198	29.0051	1.97677	-1.34523	-4.53348	Heterogeneous nuclear ribonucleoproteins A2/B1	HNRNPA2B1
31.5982	30.0388	30.3262	28.3211	28.1851	28.7002	1.95732	2.25227	4.47494	RNA-binding protein 39	RBM39
29.1381	29.9706	29.862	30.7064	31.1552	31.19	1.9564	-1.36031	-4.47219	E3 SUMO-protein ligase RanBP2	RANBP2
26.0619	26.4367	26.4916	27.7437	27.0544	27.3782	1.9372	-1.0621	-4.41499	Matrin-3	MATR3
24.1745	24.6258	24.2397	25.1787	24.8985	25.1016	1.91626	-0.712914	-4.35321	Ran GTPase-activating protein 1	RANGAP1
31.7979	30.2721	30.189	27.9521	28.0898	28.7788	1.88389	2.47942	4.2589	Treacle protein	TCOF1
24.479	25.3138	25.033	26.9999	26.2029	26.2139	1.88013	-1.53029	-4.24804	DBF4-type zinc finger-containing protein 2	ZDBF2
26.4654	27.0357	26.9168	28.2271	27.7199	27.6591	1.8801	-1.06274	-4.24796	RNA-binding protein 10	RBM10
26.2608	27.0685	26.9289	27.933	27.8652	28.4739	1.88005	-1.33803	-4.24782	Probable ATP-dependent RNA helicase DDX5	DDX5
27.4814	26.1661	26.2919	25.0391	24.2692	24.6379	1.86739	1.99772	4.21141	Probable ATP-dependent RNA helicase DDX27	DDX27
26.2358	26.6891	26.2341	27.1042	26.9708	27.2697	1.8561	-0.728561	-4.17912	Poly(rC)-binding protein 2	PCBP2
26.6873	27.5975	27.6278	29.1375	28.6115	28.6025	1.84934	-1.47961	-4.15986	Heat shock cognate 71 kDa protein	HSPA8
24.9336	25.3194	25.1102	26.2799	25.6861	25.9456	1.84449	-0.849459	-4.14609	U5 small nuclear ribonucleoprotein 200 kDa helicase	SNRNP200
18.838	19.0408	19.179	19.7066	19.9089	20.4506	1.83658	-1.00275	-4.12369	Paxillin	PXN
25.6789	26.7129	26.2141	28.0091	27.588	27.359	1.82648	-1.45004	-4.09521	Crk-like protein	CRKL
23.7892	24.0871	23.9441	24.6228	24.2748	24.5457	1.78287	-0.541014	-3.97379	Zinc finger protein 148	ZNF148
NaN	21.6633	20.9845	22.6874	22.9622	23.3129	1.77191	-1.6636	-4.8311	Tight junction protein ZO-1	TJP1
26.1708	26.6407	26.2137	27.8989	27.1923	27.2029	1.76425	-1.08963	-3.92267	Plasminogen activator inhibitor 1 RNA-binding protein	SERBP1
28.9571	29.5025	29.5467	30.4095	30.0301	30.1415	1.75314	-0.858315	-3.8924	Heat shock 70 kDa protein 1A	HSPA1A
23.025	23.3594	23.1975	23.8704	24.9251	24.8762	1.72583	-1.36324	-3.81861	Insulin-like growth factor 2 mRNA-binding protein 1	IGF2BP1
24.6153	25.125	24.9971	26.6851	25.8153	25.8469	1.68921	-1.20328	-3.72113	Serine/threonine-protein phosphatase 4 regulatory subunit 3A	SMEK1
23.2536	23.7516	23.5963	23.9977	24.1805	24.1815	1.67312	-0.58604	-3.67879	WD repeat and HMG-box DNA-binding protein 1	WDHD1
23.7901	24.1166	23.7648	24.4321	24.867	24.4185	1.66988	-0.682028	-3.67031	Importin subunit beta-1	KPNB1
19.8286	19.6949	NaN	NaN	20.4715	20.3353	1.66924	-0.641649	-6.72291	Small nuclear ribonucleoprotein Sm D1	SNRPD1
25.2832	26.0677	26.1955	27.8821	26.885	27.1993	1.64088	-1.47333	-3.59486	Heterogeneous nuclear ribonucleoprotein L	HNRNPL
28.7301	26.4415	27.0011	23.825	25.0438	24.8796	1.62952	2.80812	3.5656	Serine/arginine-rich splicing factor 6	SRSF6
23.0153	23.0499	22.9882	23.4593	24.294	24.3446	1.61506	-1.01482	-3.52852	Nucleus accumbens-associated protein 1	NACC1
24.8732	25.2947	25.1384	25.5928	26.2833	26.414	1.60997	-0.994596	-3.51554	Ubiquitin carboxyl-terminal hydrolase 7;Ubiquitin carboxyl-terminal hydrolase	USP7
31.1078	28.7217	28.9801	27.1636	26.5193	26.917	1.60908	2.73659	3.51326	Serine/arginine-rich splicing factor 11	SRSF11
22.2088	22.6817	22.3433	23.0803	24.2509	24.3148	1.58751	-1.4707	-3.45855	Cell cycle and apoptosis regulator protein 2	CCAR2
23.1852	23.6407	23.4979	24.6053	NaN	24.1912	1.58624	-0.956966	-4.11932	RNA-binding motif protein, X chromosome;RNA-binding motif protein, X chromosome, N-terminally processed;RNA binding motif protein, X-linked-like-1	RBMX;RBMXL1
23.6784	24.3793	24.3329	25.6259	25.2016	24.855	1.58595	-1.09735	-3.45461	Eukaryotic translation initiation factor 4 gamma 1	EIF4G1
27.5976	28.3045	28.1206	26.9215	27.1613	27.3938	1.55221	0.848717	3.37012	Nuclear migration protein nudC	NUDC
26.4782	27.3229	27.2775	27.8824	27.97	28.4071	1.53483	-1.06032	-3.32706	Pre-mRNA-splicing factor SYF1	XAB2
26.8791	27.6018	27.3999	27.9474	28.0074	28.1336	1.52875	-0.735837	-3.31207	Adapter molecule crk	CRK
23.1405	23.5104	23.2526	NaN	23.8192	23.9154	1.51873	-0.56614	-3.88175	Chromodomain-helicase-DNA-binding protein 7	CHD7
24.6925	25.035	24.7716	NaN	25.3529	25.6458	1.51272	-0.666328	-3.8611	Leukocyte receptor cluster member 8	LENG8
21.826	22.6997	22.3728	24.0334	23.0097	24.1108	1.50207	-1.41845	-3.24673	RING finger protein 219	RNF219
24.5343	24.4131	24.4163	22.9205	23.5002	23.9681	1.50134	0.991634	3.24497	Peptidyl-prolyl cis-trans isomerase FKBP4;Peptidyl-prolyl cis-trans isomerase FKBP4, N-terminally processed	FKBP4
26.0162	25.9446	25.6114	26.3501	26.3291	26.1873	1.48292	-0.431415	-3.2003	Poly(rC)-binding protein 1	PCBP1
NaN	22.6132	22.533	NaN	22.8133	22.784	1.46862	-0.225545	-5.28463	DNA polymerase;DNA polymerase alpha catalytic subunit	POLA1
21.9858	22.6271	22.5377	22.9712	24.1149	23.9437	1.46774	-1.29309	-3.16375	RNA-binding protein 20	RBM20
27.2204	27.7849	27.819	28.1633	28.6341	29.0284	1.46639	-1.0005	-3.16051	Heterogeneous nuclear ribonucleoprotein A1;Heterogeneous nuclear ribonucleoprotein A1, N-terminally processed;Heterogeneous nuclear ribonucleoprotein A1-like 2	HNRNPA1;HNRNPA1L2
27.8129	28.4381	28.4056	29.9303	29.2894	28.8747	1.44614	-1.14589	-3.11213	Nuclear autoantigenic sperm protein	NASP
24.5365	25.0026	25.0666	25.4878	25.3474	25.8353	1.44579	-0.688258	-3.11129	Eukaryotic translation initiation factor 4B	EIF4B
26.4871	26.3266	26.5156	27.6462	27.0477	26.8748	1.43994	-0.746496	-3.0974	Heterogeneous nuclear ribonucleoprotein H;Heterogeneous nuclear ribonucleoprotein H, N-terminally processed;Heterogeneous nuclear ribonucleoprotein H2	HNRNPH1;HNRNPH2
30.1708	30.7733	30.6647	31.2184	31.0882	31.0698	1.43334	-0.589236	-3.08176	T-complex protein 1 subunit theta	CCT8
26.9395	27.6035	27.4217	28.8063	27.9112	28.2585	1.42701	-1.00376	-3.06679	BCL-6 corepressor	BCOR
25.4745	26.068	25.6692	26.143	26.6137	26.6248	1.42571	-0.723244	-3.06372	Protein CASC5	CASC5
19.8775	20.5396	NaN	NaN	21.8373	22.0593	1.42021	-1.73972	-4.98248	Ataxin-2-like protein	ATXN2L
33.8922	32.0046	32.2046	30.97	30.8647	30.7986	1.41313	1.8227	3.0341	Serine/arginine repetitive matrix protein 2	SRRM2
24.1743	24.3756	24.4006	NaN	23.9347	24.0168	1.40421	0.341063	3.50191	THO complex subunit 2	THOC2
29.0068	29.7724	29.592	30.1722	30.043	30.4518	1.37081	-0.765276	-2.93552	Transcriptional regulator Kaiso	ZBTB33
27.3752	27.6604	27.6612	27.3594	27.0594	26.9911	1.35586	0.428943	2.90108	Poly(A) polymerase alpha	PAPOLA
27.9422	25.1021	25.7975	24.0755	23.4344	23.7254	1.35502	2.53554	2.89915	Splicing regulatory glutamine/lysine-rich protein 1	SREK1
25.0291	25.4376	25.0887	26.48	25.5799	26.007	1.35189	-0.837176	-2.89199	Epidermal growth factor receptor substrate 15-like 1	EPS15L1
28.3549	26.3326	26.6319	NaN	24.4298	24.3755	1.34706	2.70382	3.32246	Ribosome biogenesis protein BRX1 homolog	BRIX1
26.517	26.9545	26.971	27.1216	27.5608	27.5149	1.34237	-0.584918	-2.8702	Splicing factor 1	SF1
25.007	25.4643	25.8368	26.9053	26.1116	26.2394	1.33758	-0.982705	-2.85924	Cell division cycle 5-like protein	CDC5L
22.874	23.3737	22.9004	24.4003	23.5223	24.871	1.33089	-1.21514	-2.84402	Zyxin	ZYX
25.8711	26.2746	26.3783	26.8267	26.4961	26.7456	1.31091	-0.514831	-2.79873	U4/U6.U5 tri-snRNP-associated protein 1	SART1
23.6338	23.9601	24.098	24.4529	24.1793	24.4276	1.31042	-0.455967	-2.7976	28S ribosomal protein S31, mitochondrial	MRPS31
27.039	27.2539	27.0952	27.8943	27.4134	27.4659	1.30871	-0.461859	-2.79375	Bcl-2-associated transcription factor 1	BCLAF1
28.1001	27.3524	27.1487	25.6747	26.323	26.8709	1.29381	1.2442	2.76022	G patch domain-containing protein 1	GPATCH1
23.9641	23.9804	23.7727	24.8784	24.1159	24.9102	1.27585	-0.729094	-2.72003	Proline-rich protein PRCC	PRCC
26.4591	27.1561	27.0386	27.8866	27.3659	27.553	1.27505	-0.717173	-2.71825	SNW domain-containing protein 1	SNW1
27.3499	27.9062	27.7843	28.38	28.1207	28.0991	1.27389	-0.519822	-2.71567	RuvB-like 1	RUVBL1
26.325	27.3239	26.824	27.7485	27.4682	27.6313	1.24089	-0.791724	-2.64256	MAX gene-associated protein	MGA
27.3535	27.9138	27.8742	28.5481	28.2035	28.1384	1.23973	-0.58289	-2.64002	Zinc finger protein 318	ZNF318
26.5443	27.2404	27.0025	28.3713	27.6738	27.4558	1.23692	-0.904572	-2.63383	Proteasome activator complex subunit 3	PSME3
24.6779	25.2758	NaN	26.1807	25.6413	25.8071	1.22673	-0.89953	-2.96451	Heterogeneous nuclear ribonucleoprotein D0	HNRNPD
24.7643	25.6647	25.515	25.9906	25.9804	26.2866	1.22353	-0.771216	-2.60443	Pre-mRNA 3-end-processing factor FIP1	FIP1L1
23.2597	23.7364	23.3915	23.719	24.0988	24.3152	1.21567	-0.581797	-2.58725	Ubiquitin carboxyl-terminal hydrolase 15	USP15
28.0204	28.6989	28.5377	29.5725	28.8426	29.1231	1.21095	-0.76039	-2.57696	Splicing factor 3B subunit 1	SF3B1
NaN	24.1025	23.9284	23.3286	23.6372	23.6936	1.19915	0.462351	2.88598	DNA polymerase eta	POLH
19.985	20.2965	19.8614	20.76	20.2737	20.5679	1.19225	-0.486252	-2.53632	Pre-mRNA-splicing factor SYF2	SYF2
32.7856	31.6321	31.829	29.5977	30.8287	31.2227	1.19018	1.53255	2.53184	Peptidyl-prolyl cis-trans isomerase G	PPIG
33.5203	31.8497	32.3749	27.8281	30.0659	31.312	1.18185	2.84629	2.51383	Serine/threonine-protein kinase PRP4 homolog	PRPF4B
25.6125	26.5415	26.1671	27.376	26.5359	27.2241	1.18057	-0.938316	-2.51105	Zinc finger RNA-binding protein	ZFR
NaN	23.7913	23.4262	NaN	24.4232	24.8489	1.17323	-1.02724	-3.66317	AFG3-like protein 2	AFG3L2
29.0782	28.1845	28.7027	27.5948	28.1363	27.9737	1.16272	0.75351	2.47264	40S ribosomal protein S23	RPS23
30.3	29.011	29.3494	28.8487	28.3452	28.3471	1.16248	1.03983	2.47213	Guanine nucleotide-binding protein-like 3	GNL3
24.212	24.5462	24.6389	24.6588	25.5089	25.409	1.14674	-0.726526	-2.43844	Vigilin	HDLBP
30.1207	27.4098	28.0653	25.8603	26.3745	26.9584	1.1457	2.13422	2.43623	Serine/arginine-rich splicing factor 4	SRSF4
NaN	22.6017	22.2801	22.1645	21.9967	21.924	1.14341	0.412512	2.73105	Multifunctional protein ADE2;Phosphoribosylaminoimidazole-succinocarboxamide synthase;Phosphoribosylaminoimidazole carboxylase	PAICS
19.3443	19.2402	19.1051	19.4929	20.4842	21.0307	1.14233	-1.10609	-2.42903	Sal-like protein 1	SALL1
NaN	25.0998	24.5975	26.1212	25.3612	25.8591	1.13735	-0.931818	-2.7145	RNA-binding protein 33	RBM33
27.6196	27.8743	27.7502	28.2793	27.8528	28.3275	1.13545	-0.405167	-2.41438	U2 snRNP-associated SURP motif-containing protein	U2SURP
26.4734	27.4518	27.184	26.1657	26.3324	26.442	1.12314	0.723042	2.38823	Suppressor of G2 allele of SKP1 homolog	SUGT1
24.6278	25.514	24.8796	25.6366	25.5401	26.1289	1.11711	-0.761425	-2.37548	ESF1 homolog	ESF1
22.7335	23.1825	NaN	23.5147	24.2481	24.5598	1.11423	-1.14953	-2.65185	Ankyrin repeat domain-containing protein 17	ANKRD17;ANKHD1
34.673	34.9723	34.7302	33.5063	34.2636	34.4532	1.11191	0.717504	2.36448	Regulator of telomere elongation helicase 1	RTEL1-TNFRSF6B;RTEL1
31.4532	28.7469	28.9128	26.8327	27.6476	27.9913	1.10655	2.21376	2.35317	Serine/arginine repetitive matrix protein 1	SRRM1
27.2037	27.4815	27.5815	28.4974	27.8955	27.7131	1.0981	-0.613112	-2.33537	Chromodomain-helicase-DNA-binding protein 4	CHD4
22.5021	22.6555	22.8804	22.9171	23.1892	23.6908	1.09474	-0.586368	-2.32832	CTP synthase 1	CTPS1
28.7971	29.3743	29.301	29.8564	29.4433	29.6696	1.08003	-0.498966	-2.29747	Heterogeneous nuclear ribonucleoprotein U	HNRNPU
22.3688	22.7857	NaN	23.0211	22.9107	23.0822	1.07192	-0.427448	-2.5392	Homeobox protein SIX4	SIX4
28.5527	24.6002	25.0035	22.6332	23.0808	23.7557	1.04854	2.89558	2.23187	SRSF protein kinase 1	SRPK1
23.7885	24.976	24.9359	25.9344	25.7542	25.1055	1.04492	-1.03125	-2.22437	60S ribosomal protein L13	RPL13
27.7979	27.312	27.6755	26.5173	27.4556	26.6139	1.03745	0.732877	2.2089	60S ribosomal protein L3	RPL3
26.4088	26.8094	26.748	27.9572	27.0419	27.095	1.03527	-0.709251	-2.2044	U4/U6 small nuclear ribonucleoprotein Prp3	PRPF3
23.7724	24.509	24.695	27.3794	25.2019	25.3754	1.03489	-1.6601	-2.20361	Heterogeneous nuclear ribonucleoprotein A3	HNRNPA3
20.4608	21.1477	21.0222	21.08	22.2508	22.4453	1.03483	-1.04849	-2.2035	RNA-binding protein 6	RBM6
29.058	27.6907	28.0992	25.393	27.0886	27.4327	1.03041	1.6445	2.19435	Ubiquitin carboxyl-terminal hydrolase 42	USP42
24.6447	24.7088	24.6889	26.8057	25.1574	25.4271	1.02564	-1.11592	-2.18451	26S proteasome non-ATPase regulatory subunit 4	PSMD4
23.1612	23.654	23.3848	21.7814	22.7538	23.0293	1.01962	0.878486	2.17212	Bromodomain adjacent to zinc finger domain protein 1A	BAZ1A
25.4787	25.9258	25.5871	26.693	26.0034	26.0156	1.01692	-0.573419	-2.16656	Scaffold attachment factor B1;Scaffold attachment factor B2	SAFB;SAFB2
31.0147	30.3688	30.4005	28.1616	29.8659	29.8438	1.01629	1.30423	2.16528	40S ribosomal protein S8	RPS8
NaN	24.1264	24.1851	24.6194	25.0715	25.7279	1.00454	-0.98382	-2.3649	Serine/threonine-protein phosphatase 6 regulatory subunit 3	PPP6R3
24.3176	25.5045	25.5491	26.5644	25.7804	25.9912	0.993734	-0.988277	-2.11903	RNA-binding protein FUS	FUS
24.8525	25.5229	25.2247	25.3341	26.6442	26.5401	0.984916	-0.972763	-2.10102	Heterogeneous nuclear ribonucleoproteins C1/C2	HNRNPC
29.6191	28.7796	28.6937	28.4242	28.1792	28.5336	0.975076	0.65181	2.08097	Probable ATP-dependent RNA helicase DDX46	DDX46
31.3117	28.8663	29.6008	26.7305	28.3063	28.7946	0.972163	1.9824	2.07504	Pre-mRNA-processing factor 40 homolog A	PRPF40A
23.2921	23.3534	23.3757	23.3998	23.6723	23.4756	0.967269	-0.175474	-2.0651	Pseudouridylate synthase 7 homolog	PUS7
24.4774	24.9835	24.6007	26.1948	25.1295	25.1303	0.967147	-0.797658	-2.06485	Calponin-3;Calponin	CNN3
24.1678	24.4769	24.6677	NaN	25.0865	24.7812	0.962368	-0.496404	-2.25875	WD repeat domain phosphoinositide-interacting protein 2	WIPI2
25.5254	25.6494	24.9198	26.507	25.7744	25.8186	0.956327	-0.668432	-2.0429	Eukaryotic translation initiation factor 5	EIF5
25.6961	26.3798	26.0159	24.529	25.7075	25.3877	0.954201	0.82258	2.03859	60S ribosomal protein L23	RPL23
NaN	22.6999	22.8107	NaN	23.0673	23.397	0.953648	-0.476848	-2.74174	Cytoskeleton-associated protein 5	CKAP5
25.03	25.4882	25.1928	24.6203	24.9911	24.9931	0.944984	0.368858	2.01994	Nuclear pore complex protein Nup50	NUP50
25.2085	25.3968	25.4766	26.0133	25.4272	25.7779	0.943018	-0.378814	-2.01597	SWI/SNF-related matrix-associated actin-dependent regulator of chromatin subfamily A member 5	SMARCA5
28.394	24.8447	26.1468	25.0801	23.4306	23.962	0.941316	2.30426	2.01253	Pre-mRNA-splicing factor 38B	PRPF38B
25.0777	25.5245	25.4988	25.5626	25.7002	25.9602	0.940875	-0.373991	-2.01164	PDZ and LIM domain protein 1	PDLIM1
26.9074	27.5997	27.5132	29.1584	28.2299	27.6253	0.940399	-0.99773	-2.01068	MKL/myocardin-like protein 2;Phosphatase and actin regulator	MKL2
23.4082	23.7783	23.5122	23.9539	24.1764	25.448	0.938593	-0.95987	-2.00704	Protein PRRC2B	PRRC2B
24.8064	25.5892	24.9422	25.4235	25.7045	25.7906	0.926548	-0.526905	-1.98276	Probable JmjC domain-containing histone demethylation protein 2C	JMJD1C
26.4048	27.1486	26.9087	26.9825	27.6742	27.8644	0.926475	-0.686317	-1.98261	YLP motif-containing protein 1	YLPM1
24.2938	25.3547	25.2451	25.3343	25.8388	26.2323	0.919229	-0.83728	-1.96804	Tuftelin-interacting protein 11	TFIP11
29.0158	27.1738	27.6468	27.0061	26.9072	26.5745	0.91859	1.11617	1.96675	Pre-mRNA-splicing factor ATP-dependent RNA helicase DHX15	DHX15
24.4079	24.5361	24.4	24.9995	24.6652	24.5302	0.904628	-0.283637	-1.93874	DNA topoisomerase 2-alpha	TOP2A
NaN	22.99	22.7541	23.0708	23.7611	23.8687	0.88828	-0.694841	-2.0773	Heterogeneous nuclear ribonucleoprotein Q	SYNCRIP
32.4336	30.5669	31.048	28.2239	30.1079	30.5482	0.885863	1.72287	1.90121	E3 ubiquitin-protein ligase RBBP6	RBBP6
22.1848	21.7172	21.5621	21.3456	21.4072	21.5769	0.88289	0.37816	1.89527	Histone H3.2;Histone H3;Histone H3.1t;Histone H3.3C	HIST2H3A;H3F3B;H3F3A;HIST3H3;H3F3C
28.0172	28.7362	28.8038	29.9727	28.9267	29.0167	0.874123	-0.786326	-1.87779	TOX high mobility group box family member 4	TOX4
26.5471	27.2898	27.0812	27.1585	27.5962	27.794	0.8719	-0.543516	-1.87336	Zinc finger protein 281	ZNF281
24.7808	25.2309	24.6489	26.4472	25.295	NaN	0.866701	-0.984264	-2.02556	Far upstream element-binding protein 2	KHSRP
24.0668	24.0339	23.8525	24.0112	24.2954	24.4389	0.863537	-0.264098	-1.85672	U3 small nucleolar RNA-associated protein 14 homolog A	UTP14A
26.6749	27.5751	27.6129	28.9453	28.0163	27.6347	0.854722	-0.911151	-1.83921	60S ribosomal protein L27	RPL27
27.3569	27.9862	27.7519	29.0109	27.958	28.1693	0.854678	-0.681064	-1.83912	Splicing factor 3B subunit 2	SF3B2
25.3761	23.2548	23.4924	22.8912	22.6597	22.8513	0.854171	1.24038	1.83812	A-kinase anchor protein 17A	AKAP17A
25.428	25.2354	25.8992	28.242	26.1848	26.0859	0.836885	-1.31669	-1.80385	60 kDa heat shock protein, mitochondrial	HSPD1
31.0156	29.3025	29.528	25.3725	28.622	29.0172	0.829214	2.27809	1.78868	G patch domain-containing protein 8	GPATCH8
27.1083	27.3229	27.2536	27.1958	27.811	27.9322	0.818418	-0.418102	-1.76735	Chromodomain-helicase-DNA-binding protein 8	CHD8
25.2541	26.0006	25.9811	25.7846	26.8003	26.9688	0.804634	-0.772647	-1.74017	Afadin	MLLT4
22.9679	23.2636	22.8359	23.1361	23.7115	23.3222	0.803374	-0.367489	-1.73769	Histone-lysine N-methyltransferase 2A;MLL cleavage product N320;MLL cleavage product C180	KMT2A
30.3814	29.352	29.5272	29.7895	27.7001	27.9906	0.801534	1.26017	1.73406	Arginine and glutamate-rich protein 1	ARGLU1
28.0778	26.1425	26.889	23.6396	25.7595	26.4457	0.798673	1.75484	1.72843	Uncharacterized protein C11orf57	C11orf57
20.8314	NaN	21.3516	NaN	21.8029	22.7441	0.798545	-1.18192	-2.1981	Zinc finger E-box-binding homeobox 2	ZEB2
25.4455	25.6732	25.447	26.2587	25.6103	25.7705	0.790093	-0.357951	-1.71155	Chromosome alignment-maintaining phosphoprotein 1	CHAMP1
25.6467	26.4714	26.1346	26.5085	26.3491	26.7928	0.789714	-0.465861	-1.7108	Targeting protein for Xklp2	TPX2
26.5	27.0996	27.1309	28.0754	27.4481	27.0547	0.786739	-0.61589	-1.70495	Transcription intermediary factor 1-beta	TRIM28
22.8241	22.9723	22.8476	23.2676	23.1884	22.8615	0.781273	-0.224487	-1.69422	Nuclear receptor corepressor 1	NCOR1
27.043	27.6418	27.3395	27.6697	27.5342	27.758	0.780005	-0.312483	-1.69173	Sex comb on midleg-like protein 2	SCML2
24.0403	24.4304	24.712	24.6588	24.8933	24.6871	0.779382	-0.352158	-1.6905	Phosphorylated adapter RNA export protein	PHAX
24.9312	25.2581	25.7456	26.5943	25.7606	25.5622	0.770494	-0.660747	-1.67306	Spliceosome RNA helicase DDX39B	DDX39B
23.5368	23.9583	23.9898	NaN	23.4634	23.5124	0.76916	0.340389	1.79722	Protein unc-45 homolog A	UNC45A
22.1973	21.872	NaN	21.2451	21.6929	NaN	0.750392	0.565634	2.04383	40S ribosomal protein S7	RPS7
24.621	25.1958	NaN	25.5029	25.7808	25.1357	0.748808	-0.564741	-1.7506	Tumor suppressor p53-binding protein 1	TP53BP1
22.1538	22.7582	22.2032	NaN	21.738	22.0556	0.733706	0.474956	1.71622	Hsp90 co-chaperone Cdc37;Hsp90 co-chaperone Cdc37, N-terminally processed	CDC37
NaN	24.005	23.7826	23.9742	24.9088	24.8164	0.732314	-0.672679	-1.71306	Heterogeneous nuclear ribonucleoprotein A0	HNRNPA0
NaN	23.2377	23.1924	25.8272	24.0178	23.917	0.731978	-1.37226	-1.71229	KH domain-containing, RNA-binding, signal transduction-associated protein 1	KHDRBS1
22.9367	23.0809	23.0463	26.2084	23.4548	23.6538	0.73174	-1.4177	-1.59718	Zinc finger protein 830	ZNF830
24.8387	24.6827	24.7052	23.6285	24.4772	24.6206	0.731037	0.500132	1.59581	ATP synthase subunit alpha, mitochondrial	ATP5A1
22.4091	23.2167	22.5035	22.6422	23.9133	24.0073	0.730405	-0.81115	-1.59457	Structure-specific endonuclease subunit SLX4	SLX4
25.9716	26.2124	26.7027	27.8076	26.8214	26.4393	0.721869	-0.727215	-1.57789	Guanine nucleotide-binding protein subunit beta-2-like 1;Guanine nucleotide-binding protein subunit beta-2-like 1, N-terminally processed	GNB2L1
21.9269	21.5164	21.3237	21.7999	21.9395	23.0097	0.716538	-0.660679	-1.56749	Heterogeneous nuclear ribonucleoprotein H3	HNRNPH3
25.1168	24.0534	24.0047	NaN	23.6555	23.5531	0.715642	0.787352	1.67531	Ribosome biogenesis protein NSA2 homolog	NSA2
25.5364	26.657	26.2811	26.5665	26.8699	26.6327	0.709831	-0.531507	-1.5544	Neuroblast differentiation-associated protein AHNAK	AHNAK
23.5093	23.7724	23.771	25.7222	24.0272	23.9685	0.695956	-0.888355	-1.52733	Splicing factor 45	RBM17
26.2967	26.5452	26.1588	27.2227	26.3587	26.6838	0.695422	-0.421497	-1.52629	Transcription elongation regulator 1	TCERG1
NaN	24.4096	24.2977	25.1762	24.8181	24.4339	0.694965	-0.455773	-1.62875	Protein SET;Protein SETSIP	SET;SETSIP
25.1176	25.7752	25.2508	25.402	25.9786	26.049	0.679115	-0.428705	-1.4945	Zinc finger CCCH domain-containing protein 4	ZC3H4
25.7138	26.3185	26.4267	28.1024	26.5434	26.418	0.673291	-0.868283	-1.48315	Splicing factor 3A subunit 1	SF3A1
27.8754	25.4191	26.554	26.5727	24.3489	24.4629	0.665847	1.48798	1.46865	Arginine/serine-rich coiled-coil protein 2	RSRC2
25.2212	26.0808	25.6908	26.5983	25.7495	26.1626	0.655977	-0.505872	-1.44943	Peptidyl-prolyl cis-trans isomerase-like 4	PPIL4
27.8079	25.6449	26.0554	25.3682	25.2255	25.8969	0.65593	1.00583	1.44934	RNA-binding protein 25	RBM25
26.2493	26.657	26.6672	27.3905	26.6589	26.7095	0.654656	-0.395144	-1.44686	RNA polymerase II-associated protein 3	RPAP3
25.6257	26.0073	25.9843	25.7475	26.6338	26.5438	0.639545	-0.43594	-1.41743	Deubiquitinating protein VCIP135	VCPIP1
31.6878	29.9237	30.6676	29.717	29.9851	30.2963	0.637279	0.760246	1.41301	Multiple myeloma tumor-associated protein 2	MMTAG2
26.339	27.3263	27.0715	27.1898	27.3323	27.5376	0.635887	-0.440936	-1.4103	Nucleophosmin	NPM1
27.2856	27.9558	27.393	26.6978	27.2749	27.4004	0.631412	0.420472	1.40159	PEST proteolytic signal-containing nuclear protein	PCNP
25.1649	25.1771	25.3003	24.1648	25.2912	24.8035	0.631187	0.460929	1.40115	40S ribosomal protein S14	RPS14
23.7348	NaN	23.59	23.6668	24.0092	24.0473	0.630207	-0.245327	-1.48461	DNA mismatch repair protein Msh6	MSH6
26.214	26.6494	26.4668	27.4691	26.6065	26.5802	0.624963	-0.441878	-1.38903	UPF0428 protein CXorf56	CXorf56
26.0329	26.44	26.0837	26.9148	26.1928	26.47	0.621453	-0.340319	-1.38219	Coronin-1B	CORO1B
24.9635	25.5853	25.4901	24.9269	25.0181	25.2201	0.617622	0.291271	1.37472	DnaJ homolog subfamily C member 8	DNAJC8
27.8564	28.482	28.0107	28.154	28.5217	28.6781	0.616467	-0.334862	-1.37247	RNA-binding protein 26	RBM26
24.0527	24.8833	22.9894	27.3535	24.7189	24.3427	0.613977	-1.49657	-1.36762	Pyruvate kinase PKM;Pyruvate kinase	PKM
NaN	24.4816	24.1094	24.5497	24.71	24.4035	0.61022	-0.258912	-1.44056	Transducin-like enhancer protein 4;Transducin-like enhancer protein 3;Transducin-like enhancer protein 1;Transducin-like enhancer protein 2	TLE3;TLE1;TLE4;TLE2
25.0908	25.4725	25.0015	25.0059	26.1022	25.9775	0.605137	-0.506962	-1.3504	Microtubule-associated protein;Microtubule-associated protein 4	MAP4
29.9031	28.0654	28.4332	28.4095	27.4684	28.0113	0.600746	0.8375	1.34184	ADP-ribosylation factor-like protein 6-interacting protein 4	ARL6IP4
28.8901	29.4101	29.3559	28.9653	28.9601	29.0559	0.599382	0.224936	1.33918	Host cell factor 1;HCF N-terminal chain 1;HCF N-terminal chain 2;HCF N-terminal chain 3;HCF N-terminal chain 4;HCF N-terminal chain 5;HCF N-terminal chain 6;HCF C-terminal chain 1;HCF C-terminal chain 2;HCF C-terminal chain 3;HCF C-terminal chain 4;HCF C-terminal chain 5;HCF C-terminal chain 6	HCFC1
32.4995	30.3689	31.1287	30.4478	30.5098	30.5347	0.598841	0.834914	1.33812	Protein SON	SON
21.6256	22.224	22.3877	24.8758	22.3816	22.4138	0.596781	-1.14459	-1.33411	Transcriptional repressor CTCF	CTCF
25.9312	25.6709	26.0429	28.094	26.2687	25.9686	0.59471	-0.89542	-1.33007	60S ribosomal protein L10	RPL10
29.4445	26.6634	27.1182	24.8799	27.071	26.8583	0.593832	1.47231	1.32836	Serine/arginine-rich splicing factor 7	SRSF7
NaN	23.5451	23.4878	23.4972	24.4022	24.9676	0.590102	-0.772569	-1.39639	Ribonucleoprotein PTB-binding 1	RAVER1
25.6947	26.336	26.1036	25.8183	25.8005	25.7745	0.586822	0.246997	1.31468	U2 small nuclear ribonucleoprotein A	SNRPA1
NaN	25.4192	24.7426	24.3684	24.732	24.8428	0.584904	0.433154	1.38501	Stress-70 protein, mitochondrial	HSPA9
25.1612	23.8215	23.7972	NaN	23.4416	23.4748	0.58156	0.801753	1.37769	Protein RCC2	RCC2
25.6459	26.0365	25.8743	25.6946	26.4577	26.5451	0.578361	-0.380253	-1.29817	Zinc finger protein 638	ZNF638
22.7357	NaN	22.9944	22.8976	23.2065	23.1199	0.578055	-0.209615	-1.37002	Eukaryotic translation initiation factor 4H	EIF4H
26.6618	24.6134	24.5092	NaN	23.6935	24.2839	0.576656	1.27279	1.36696	E3 ubiquitin-protein ligase Topors	TOPORS
28.0804	25.2907	26.315	26.4384	24.6644	24.7325	0.570697	1.28358	1.2832	Corepressor interacting with RBPJ 1	CIR1
27.3796	28.0727	27.9591	31.5828	28.2326	28.0552	0.56563	-1.48639	-1.2733	60S ribosomal protein L29	RPL29
25.622	26.2579	26.0557	25.8993	26.6087	26.5549	0.565302	-0.375764	-1.27266	Insulin receptor substrate 4	IRS4
22.2905	22.7433	22.475	23.0128	22.4092	22.989	0.562993	-0.300731	-1.26815	Actin-binding protein anillin	ANLN
NaN	21.7238	21.732	NaN	21.9269	22.7522	0.558354	-0.611701	-1.48231	5-3 exoribonuclease 2	XRN2
27.8608	27.9284	27.589	27.2372	27.7296	27.6952	0.558295	0.238711	1.25896	Histone H2A type 1-J;Histone H2A type 1-H;Histone H2A.J;Histone H2A type 2-C;Histone H2A type 2-A;Histone H2A type 1-D;Histone H2A type 1;Histone H2A;Histone H2A type 1-C;Histone H2A type 3;Histone H2A type 1-B/E;Histone H2A.V;Histone H2A.Z;Histone H2A type 1-A;Histone H2AX	HIST1H2AJ;HIST1H2AH;H2AFJ;HIST2H2AC;HIST2H2AA3;HIST1H2AD;HIST1H2AG;HIST1H2AC;HIST3H2A;HIST1H2AB;H2AFV;H2AFZ;HIST1H2AA;H2AFX
25.7537	26.5822	27.1242	29.373	27.0482	26.5649	0.544533	-1.17536	-1.23203	Actin, cytoplasmic 1;Actin, cytoplasmic 1, N-terminally processed	ACTB
NaN	24.1158	24.0023	26.5876	24.5017	NaN	0.536281	-1.48561	-1.42229	60S ribosomal protein L32	RPL32
27.8298	25.5165	26.0819	26.9208	23.9765	24.341	0.530708	1.39666	1.20494	Luc7-like protein 3	LUC7L3
32.4335	33.1761	33.5011	34.2949	33.4176	33.1121	0.529831	-0.571351	-1.20321	Pyruvate carboxylase, mitochondrial	PC
24.0454	24.6142	24.3763	24.2935	25.1289	24.6643	0.526751	-0.350291	-1.19717	Transcription initiation factor IIE subunit beta	GTF2E2
26.8094	26.8715	27.0706	27.5785	27.5484	26.6954	0.522912	-0.3569	-1.18963	60S ribosomal protein L18	RPL18
23.2117	23.2697	23.4569	25.2826	23.5133	23.3465	0.516849	-0.734711	-1.17772	60S ribosomal protein L14	RPL14
23.8986	24.1175	24.3543	NaN	24.4233	24.2659	0.513819	-0.221073	-1.2301	Mediator of RNA polymerase II transcription subunit 1	MED1
25.976	26.6461	26.5693	26.4654	26.6248	27.108	0.513382	-0.335601	-1.1709	Zinc finger CCCH domain-containing protein 14	ZC3H14
26.7135	27.2357	26.9757	27.1255	27.1009	27.2523	0.512531	-0.184614	-1.16923	Regulation of nuclear pre-mRNA domain-containing protein 2	RPRD2
31.1726	31.0684	31.0972	33.1347	31.1194	31.3134	0.505991	-0.743135	-1.15636	Histone H1.4	HIST1H1E
NaN	23.5819	23.5062	26.0343	24.1589	23.7231	0.497851	-1.09474	-1.19544	Probable ATP-dependent RNA helicase DDX17	DDX17
23.0924	23.3006	23.1124	25.7071	23.2466	23.3164	0.495472	-0.921575	-1.13562	40S ribosomal protein S3a	RPS3A
27.4079	27.2583	26.7961	27.3242	26.6608	26.2651	0.489233	0.404034	1.12331	Histone H2B;Histone H2B type 1-L;Histone H2B type 1-M;Histone H2B type 1-N;Histone H2B type 1-H;Histone H2B type 3-B;Histone H2B type 2-F;Histone H2B type 2-E;Histone H2B type 1-C/E/F/G/I;Histone H2B type 1-D;Histone H2B type F-S;Histone H2B type 1-B;Histone H2B type 1-O;Histone H2B type 1-J;Histone H2B type 1-K;Histone H2B type 1-A	HIST1H2BN;HIST1H2BL;HIST1H2BM;HIST1H2BH;HIST3H2BB;HIST2H2BF;HIST2H2BE;HIST1H2BC;HIST1H2BD;H2BFS;HIST1H2BB;HIST1H2BO;HIST1H2BJ;HIST1H2BK;HIST1H2BA
31.4157	32.2664	32.8404	33.3992	32.9414	32.0841	0.488157	-0.634063	-1.12118	Methylcrotonoyl-CoA carboxylase subunit alpha, mitochondrial	MCCC1
29.7706	29.784	29.7561	30.5083	29.8959	29.7141	0.487448	-0.269187	-1.11978	Tubulin alpha-1B chain;Tubulin alpha-4A chain	TUBA1B;TUBA4A
25.5284	25.646	25.5412	28.2542	25.5005	25.8586	0.485722	-0.965893	-1.11637	Lysine-rich nucleolar protein 1	KNOP1
27.2646	28.0427	27.4074	29.1369	27.7019	27.6754	0.484143	-0.599813	-1.11325	Histone H4	HIST1H4A
NaN	25.1976	25.1729	26.1024	25.4805	25.1871	0.482125	-0.404731	-1.16133	HIV Tat-specific factor 1	HTATSF1
25.0685	24.531	24.6944	24.8357	24.9544	25.0825	0.480845	-0.192907	-1.10673	Coilin	COIL
20.8273	20.9089	20.6536	20.7286	21.0299	22.9728	0.47925	-0.78053	-1.10357	Cleavage and polyadenylation specificity factor subunit 7	CPSF7
32.4336	30.4264	31.3045	26.1198	31.0204	31.2151	0.475915	1.93643	1.09697	NK-tumor recognition protein;Putative peptidyl-prolyl cis-trans isomerase	NKTR
NaN	21.8619	21.8266	24.4775	NaN	22.1432	0.473707	-1.46611	-1.25597	Negative elongation factor A	NELFA
26.7831	26.8522	26.6788	26.1926	28.1321	28.0852	0.472482	-0.698593	-1.09017	Coatomer subunit gamma-2	COPG2
28.3452	28.8442	28.7649	28.9092	28.7246	28.8533	0.468074	-0.17755	-1.08142	Double-strand break repair protein MRE11A	MRE11A
21.1245	21.384	21.1671	21.0057	22.1037	21.6294	0.467683	-0.354401	-1.08065	Microtubule-associated protein RP/EB family member 2	MAPRE2
28.244	25.6626	27.5839	25.0982	26.3807	26.9674	0.460895	1.01472	1.06717	Probable ATP-dependent RNA helicase DDX41	DDX41
20.4277	21.0781	20.8692	21.6882	20.8102	NaN	0.460822	-0.457511	-1.11513	Centromere protein C	CENPC
25.5315	26.3637	26.1422	25.6891	26.8676	27.0745	0.46058	-0.531252	-1.06654	Bromodomain adjacent to zinc finger domain protein 2A	BAZ2A
23.5619	24.0366	23.9511	23.8762	24.5094	23.9545	0.460534	-0.263535	-1.06645	Telomere-associated protein RIF1	RIF1
25.7038	23.5916	23.7451	23.0853	NaN	23.6081	0.459532	1.00014	1.11233	Bromodomain-containing protein 9	BRD9
31.4186	31.9387	31.7901	31.9242	31.8027	31.9289	0.456733	-0.169526	-1.05889		FLNA
23.9637	25.1242	24.5231	24.6821	24.9135	25.1603	0.453799	-0.381643	-1.05305	Microfibrillar-associated protein 1	MFAP1
25.2811	25.7149	25.2322	26.3949	25.498	25.4252	0.450017	-0.363309	-1.04552	Peroxiredoxin-1	PRDX1
27.2627	27.5407	27.5454	27.6289	27.4493	27.6139	0.448492	-0.114418	-1.04248	Thyroid hormone receptor-associated protein 3	THRAP3
24.6275	24.3646	24.6413	25.9157	24.7395	24.4211	0.446253	-0.48096	-1.03802	Voltage-dependent anion-selective channel protein 2	VDAC2
23.4939	23.4815	23.3268	25.1618	23.5853	23.3378	0.445128	-0.594266	-1.03577	Sodium/potassium-transporting ATPase subunit alpha-1;Sodium/potassium-transporting ATPase subunit alpha-3;Sodium/potassium-transporting ATPase subunit alpha-2	ATP1A1;ATP1A3;ATP1A2
23.7447	24.3374	23.9736	23.0095	26.091	26.3038	0.444824	-1.11621	-1.03517	5-3 exoribonuclease 1	XRN1
23.3309	22.2743	22.1737	22.1198	NaN	22.0365	0.442426	0.514824	1.07521	Ribosome biogenesis regulatory protein homolog	RRS1
27.4731	27.7392	27.6466	29.6964	27.684	27.6002	0.440017	-0.707253	-1.02557	Putative elongation factor 1-alpha-like 3;Elongation factor 1-alpha 1;Elongation factor 1-alpha;Elongation factor 1-alpha 2	EEF1A1P5;EEF1A1;EEF1A2
23.0464	24.3022	23.4031	22.9812	23.3576	23.2192	0.438077	0.397909	1.02169	Biorientation of chromosomes in cell division protein 1-like 1	BOD1L1
27.4167	28.0983	28.2296	27.3147	27.8812	27.6405	0.430556	0.302713	1.00664	ADP/ATP translocase 2;ADP/ATP translocase 2, N-terminally processed;ADP/ATP translocase 3;ADP/ATP translocase 3, N-terminally processed;ADP/ATP translocase 1	SLC25A5;SLC25A6;SLC25A4
29.3529	29.6875	29.6001	29.9795	28.6159	28.6638	0.430017	0.460412	1.00556	Heat shock protein HSP 90-beta	HSP90AB1
23.4223	23.8712	24.2173	23.7614	25.0514	24.0568	0.427207	-0.452967	-0.999926	DNA replication licensing factor MCM4	MCM4
29.1932	27.873	27.9039	30.3017	28.6133	28.291	0.417453	-0.745309	-0.980338	Pinin	PNN
22.6057	NaN	22.4469	22.3941	23.1196	24.4738	0.41589	-0.80287	-1.01756	Zinc finger CCCH-type antiviral protein 1	ZC3HAV1
26.9392	25.2843	25.5528	26.1713	24.8844	24.7207	0.411807	0.666649	0.968971	Nucleolar protein 58	NOP58
NaN	23.4443	23.632	25.3972	24.1653	23.3633	0.410008	-0.770472	-1.00476	Acidic leucine-rich nuclear phosphoprotein 32 family member E	ANP32E
NaN	23.5667	23.7359	24.7158	23.6971	NaN	0.403623	-0.555095	-1.07513	Phosphate carrier protein, mitochondrial	SLC25A3
21.3739	21.7433	21.4782	25.6179	21.5876	21.3293	0.398844	-1.31315	-0.942795	D-3-phosphoglycerate dehydrogenase	PHGDH
NaN	22.6156	22.0745	25.36	22.3336	22.9123	0.398746	-1.19028	-0.98023	T-complex protein 1 subunit zeta	CCT6A
23.8073	23.5154	24.0092	NaN	23.6505	23.5372	0.392491	0.183455	0.966586	Acyl-protein thioesterase 2	LYPLA2
24.6427	23.1891	NaN	NaN	23.1546	23.1614	0.390924	0.757913	1.04283	Activated RNA polymerase II transcriptional coactivator p15	SUB1
NaN	22.153	22.1033	23.749	22.3817	22.1303	0.390848	-0.625523	-0.963002	Pre-mRNA-processing-splicing factor 8	PRPF8
25.0512	24.8	24.9797	25.766	24.9267	24.937	0.389952	-0.266269	-0.92477	Nucleolar RNA helicase 2	DDX21
NaN	21.4099	21.4943	25.9996	21.5406	NaN	0.389618	-2.31801	-1.03951	T-complex protein 1 subunit delta	CCT4
26.0346	26.645	27.1909	29.2693	26.6674	26.5476	0.386807	-0.87124	-0.91838	Histone H1.0;Histone H1.0, N-terminally processed	H1F0
24.3512	22.8879	24.8833	28.6097	24.3433	23.7007	0.384824	-1.51045	-0.914348	DNA-dependent protein kinase catalytic subunit	PRKDC
25.7688	24.8815	24.8375	27.8873	25.3862	24.8827	0.382751	-0.889501	-0.910129	60S ribosomal protein L4	RPL4
27.8068	26.0349	26.3993	27.7686	24.413	24.8398	0.380601	1.07325	0.90575	Serine/Arginine-related protein 53	RSRC1
27.3048	27.4216	27.1785	27.3381	27.3864	27.3736	0.377188	-0.0644213	-0.898792	Histone H3;Histone H3.3	H3F3B;H3F3A
27.817	26.7897	26.6299	26.8696	26.5652	26.7759	0.374627	0.341948	0.893563	pre-rRNA processing protein FTSJ3	FTSJ3
NaN	23.6693	24.0419	25.3667	24.0371	23.8855	0.371845	-0.574148	-0.921455	40S ribosomal protein S2	RPS2
24.8452	25.4643	25.194	28.5715	25.0337	25.0612	0.371529	-1.0543	-0.887233	60S ribosomal protein L23a	RPL23A
31.6638	32.6596	33.1805	33.908	33.2018	32.1789	0.371397	-0.594917	-0.886963	Propionyl-CoA carboxylase alpha chain, mitochondrial	PCCA
NaN	24.396	24.4041	25.8047	24.2276	24.8016	0.369074	-0.544623	-0.915385	SURP and G-patch domain-containing protein 1	SUGP1
23.8386	23.9837	NaN	25.8759	NaN	23.8982	0.367786	-0.975908	-0.984251	Zinc finger Ran-binding domain-containing protein 2	ZRANB2
24.9581	25.0193	24.9107	NaN	25.0063	24.701	0.363134	0.109024	0.902359	Nuclear receptor coactivator 6	NCOA6
26.8005	27.3301	27.813	21.066	28.0397	27.1262	0.359402	1.90387	0.862371	Acetyl-CoA carboxylase 2;Biotin carboxylase	ACACB
32.7852	33.3066	33.6772	28.7076	33.9388	32.9426	0.357162	1.39337	0.857764	Acetyl-CoA carboxylase 1;Biotin carboxylase	ACACA
21.6462	21.5527	21.6062	24.0755	21.5555	21.3934	0.354145	-0.739741	-0.851554	Trifunctional purine biosynthetic protein adenosine-3;Phosphoribosylamine--glycine ligase;Phosphoribosylformylglycinamidine cyclo-ligase;Phosphoribosylglycinamide formyltransferase	GART
22.8984	23.1821	23.4353	22.6513	23.1383	23.1521	0.351515	0.191395	0.846133	STE20-like serine/threonine-protein kinase	SLK
24.9223	26.2174	25.5358	24.9081	25.4714	25.2622	0.350222	0.344618	0.843464	Calcyclin-binding protein	CACYBP
22.0019	NaN	22.0553	25.2377	22.0971	22.2015	0.346127	-1.15018	-0.864963	Elongation factor 1-gamma	EEF1G
NaN	23.212	23.4459	24.7541	23.3381	23.4371	0.345305	-0.514128	-0.863151	Ribosomal L1 domain-containing protein 1	RSL1D1
28.2556	26.4584	26.5822	27.7913	25.5845	25.6991	0.330686	0.740424	0.802961	Putative RNA-binding protein Luc7-like 2	LUC7L2;C7orf55-LUC7L2
30.1086	28.0583	28.663	28.099	28.3553	28.8351	0.327183	0.513492	0.795657	Retinitis pigmentosa 9 protein	RP9
25.9748	24.2666	24.3026	NaN	24.1409	24.3602	0.324014	0.597418	0.816079	Serine/arginine-rich splicing factor 1	SRSF1
24.9283	25.3956	25.237	25.8174	25.1568	25.1899	0.323797	-0.201047	-0.788584	Serine/threonine-protein phosphatase 1 regulatory subunit 10	PPP1R10
25.6601	26.4661	26.5989	28.0827	26.0548	26.2612	0.323519	-0.557877	-0.788003	SAP30-binding protein	SAP30BP
22.3829	22.5504	22.1749	25.0494	22.3528	21.9849	0.320347	-0.759607	-0.781367	Ubiquitin-like modifier-activating enzyme 1	UBA1
22.9164	NaN	23.0891	22.896	NaN	24.4804	0.318444	-0.685451	-0.860157	Zinc finger protein 687	ZNF687
27.1828	25.2032	25.1259	NaN	24.7652	25.4668	0.314477	0.721337	0.794891	Transformer-2 protein homolog beta	TRA2B
NaN	24.1993	24.927	NaN	25.8176	24.5358	0.307454	-0.613616	-0.832601	Propionyl-CoA carboxylase beta chain, mitochondrial	PCCB
26.5831	27.4642	26.8832	27.4229	26.9223	27.2586	0.307382	-0.224471	-0.754119	PIH1 domain-containing protein 1	PIH1D1
29.1591	29.5268	29.4116	29.2139	29.3274	29.2992	0.3069	0.0857143	0.753101	Fatty acid synthase;[Acyl-carrier-protein] S-acetyltransferase;[Acyl-carrier-protein] S-malonyltransferase;3-oxoacyl-[acyl-carrier-protein] synthase;3-oxoacyl-[acyl-carrier-protein] reductase;3-hydroxyacyl-[acyl-carrier-protein] dehydratase;Enoyl-[acyl-carrier-protein] reductase;Oleoyl-[acyl-carrier-protein] hydrolase	FASN
21.7428	NaN	21.7243	24.2277	21.8092	21.6581	0.304948	-0.831472	-0.773649	T-complex protein 1 subunit beta	CCT2
27.7115	28.2635	27.64	28.2617	27.905	27.9502	0.29977	-0.167309	-0.738029	Ran-binding protein 3	RANBP3
25.8517	25.4321	25.6389	26.7268	25.5888	25.5138	0.298726	-0.302191	-0.735817	Poly(U)-binding-splicing factor PUF60	PUF60
30.7446	31.2988	31.1274	30.7664	31.5352	31.5362	0.296334	-0.222357	-0.730744	Nuclear mitotic apparatus protein 1	NUMA1
NaN	25.0051	25.3259	28.357	NaN	24.8073	0.292424	-1.41662	-0.794923	60S ribosomal protein L36a-like;60S ribosomal protein L36a	RPL36A;RPL36AL;RPL36A-HNRNPH2
21.1455	21.0806	NaN	24.3345	21.168	20.9569	0.288765	-1.04007	-0.737391	Myb-binding protein 1A	MYBBP1A
25.1466	25.2774	25.2852	26.2453	25.1064	25.1524	0.285105	-0.26499	-0.706826	Origin recognition complex subunit 2	ORC2
24.0855	NaN	22.8734	23.2859	23.114	23.0342	0.283266	0.334797	0.725016	AP-3 complex subunit delta-1	AP3D1
26.7584	27.4585	27.1831	27.4503	27.0731	27.3689	0.283014	-0.164127	-0.702355	ATP-dependent RNA helicase DDX42	DDX42
29.5781	30.4113	30.34	30.0562	30.1554	29.3729	0.274678	0.248302	0.684469	Nucleoprotein TPR	TPR
18.0441	18.5265	18.4267	NaN	18.2949	18.7161	0.273286	-0.173038	-0.702475	Cyclin-G-associated kinase	GAK
26.2194	25.8539	26.2284	25.9816	26.0849	25.9781	0.267296	0.0857201	0.668549	60S ribosomal protein L11	RPL11
24.162	24.9765	24.5262	25.4387	24.455	24.5548	0.266807	-0.261271	-0.667492	Chromobox protein homolog 3	CBX3
27.0667	27.4091	27.1666	25.9863	27.631	27.0409	0.266673	0.328057	0.667201	60S ribosomal protein L18a	RPL18A
NaN	22.1009	21.6635	20.6519	21.5559	22.1991	0.266297	0.413216	0.686627	Serine/threonine-protein kinase greatwall	MASTL
27.2361	28.1183	27.9886	27.5728	28.3236	28.1468	0.261025	-0.233406	-0.654961	Mediator of DNA damage checkpoint protein 1	MDC1
25.407	26.0457	26.2188	25.7546	26.2452	26.2514	0.259292	-0.193209	-0.651197	Tyrosine-protein kinase BAZ1B	BAZ1B
26.321	26.2075	26.1957	26.2343	26.3316	25.8796	0.258371	0.0928739	0.649194	60S ribosomal protein L8	RPL8
NaN	24.42	24.0883	27.0764	24.2043	24.0357	0.256905	-0.851348	-0.665238	60S ribosomal protein L27a	RPL27A
23.9015	24.2505	24.2883	23.178	25.2681	25.4083	0.256092	-0.47135	-0.644231	WW domain-containing oxidoreductase	WWOX
26.4831	26.211	26.5866	30.1822	26.5399	25.3459	0.252724	-0.929111	-0.636884	Surfeit locus protein 6	SURF6
25.368	24.5005	24.8017	25.5555	24.7011	25.0894	0.252136	-0.225313	-0.6356	Nucleolar and coiled-body phosphoprotein 1	NOLC1
25.7761	25.7121	25.4184	26.2401	25.6382	25.5044	0.249928	-0.158733	-0.630771	Spliceosome-associated protein CWC15 homolog	CWC15
24.9162	24.4663	25.5563	27.1692	24.696	24.7328	0.249775	-0.553089	-0.630434	Protein LLP homolog	LLPH
23.5371	23.8015	23.7385	24.5831	NaN	23.3881	0.246553	-0.293253	-0.64154	Heat shock protein HSP 90-alpha	HSP90AA1
29.203	29.0992	29.3567	29.7839	29.1512	29.1441	0.246418	-0.140127	-0.623079	Tubulin beta chain;Tubulin beta-2B chain;Tubulin beta-2A chain	TUBB;TUBB2B;TUBB2A
26.6623	27.3519	26.8758	26.4774	27.6185	27.5934	0.24615	-0.26638	-0.62249	Squamous cell carcinoma antigen recognized by T-cells 3	SART3
24.0623	23.9386	23.938	25.8802	23.8491	23.5601	0.243047	-0.450152	-0.615671	X-ray repair cross-complementing protein 5	XRCC5
27.0589	27.355	27.2798	27.0404	26.9045	27.4205	0.24241	0.109428	0.61427	Acyl-coenzyme A thioesterase 1;Acyl-coenzyme A thioesterase 2, mitochondrial	ACOT1;ACOT2
24.7482	25.9754	25.7333	25.6839	25.6419	25.8169	0.237393	-0.228599	-0.603206	Alpha-enolase	ENO1
25.807	26.163	26.4369	25.9448	26.4542	26.4581	0.236441	-0.150048	-0.601102	Zinc finger protein 280C	ZNF280C
25.7004	25.571	25.518	NaN	26.0266	25.4439	0.232121	-0.138775	-0.608259	Tubulin beta-8 chain	TUBB8
23.0531	24.3703	23.437	NaN	23.2771	23.3526	0.230116	0.305249	0.603614	Exosome complex exonuclease RRP44	DIS3
26.9716	27.1344	27.0472	27.174	26.83	26.9542	0.229377	0.0649961	0.585439	Poly [ADP-ribose] polymerase 1	PARP1
26.2937	23.376	23.7391	NaN	23.8275	23.7058	0.225417	0.702981	0.5927	Transformer-2 protein homolog alpha	TRA2A
27.1939	26.8775	27.2324	26.3913	27.439	26.9199	0.223304	0.184539	0.571904	40S ribosomal protein S6	RPS6
26.978	27.6096	27.6647	27.1998	27.19	27.4572	0.222494	0.135112	0.570093	Bromodomain-containing protein 4	BRD4
22.9432	23.8324	23.461	NaN	23.396	23.857	0.216568	-0.214302	-0.572055	Double-stranded RNA-specific adenosine deaminase	ADAR
22.9551	22.8023	22.7163	23.4762	22.08	22.1649	0.212955	0.2509	0.548677	MMS19 nucleotide excision repair protein homolog	MMS19
23.7291	21.3519	20.8296	32.4434	20.0317	20.2504	0.209657	-2.27167	-0.541232	Cell growth-regulating nucleolar protein	LYAR
24.3893	24.4475	24.5407	23.8533	25.2759	24.9498	0.209366	-0.233808	-0.540574	General transcription factor 3C polypeptide 1	GTF3C1
31.7353	29.6631	30.9958	29.7271	30.6083	30.9271	0.207084	0.377218	0.535408	NF-kappa-B-activating protein	NKAP
26.9726	NaN	25.933	28.2996	26.0637	26.5649	0.20594	-0.523281	-0.547092	Protein SREK1IP1	SREK1IP1
24.9976	25.1599	25.025	24.5222	25.3134	26.0429	0.202441	-0.231976	-0.524866	Nucleolar GTP-binding protein 2	GNL2
23.8597	23.68	23.6012	25.4112	23.5616	23.2282	0.199092	-0.353388	-0.517234	60S ribosomal protein L22	RPL22
26.3152	26.3759	25.8742	26.4931	25.7505	25.8991	0.195714	0.140871	0.509514	Protein Spindly	SPDL1
24.4722	24.9161	24.8181	24.5372	25.1981	24.8219	0.191496	-0.116958	-0.499838	Zinc finger CCHC domain-containing protein 8	ZCCHC8
25.3526	25.9928	25.923	26.0552	25.9527	25.6201	0.189842	-0.119846	-0.496035	40S ribosomal protein S27;40S ribosomal protein S27-like	RPS27;RPS27L
28.3832	28.7039	29.0068	NaN	28.6746	28.4727	0.189815	0.124313	0.508834	Histone H1.2	HIST1H1C
NaN	23.5436	23.3294	23.1692	23.6984	23.8657	0.18618	-0.141294	-0.500143	Transcription factor 20	TCF20
23.8617	24.4876	24.2231	23.7378	24.232	24.2426	0.186066	0.119998	0.487325	Kanadaptin	SLC4A1AP
25.6513	26.472	26.1395	26.6986	26.1904	25.8664	0.184307	-0.164206	-0.483258	Msx2-interacting protein	SPEN
24.3116	24.5777	24.6459	23.3301	24.8375	24.6801	0.177915	0.229136	0.468417	N-acetyltransferase 10	NAT10
25.7296	25.2223	24.8389	27.6475	24.6434	24.8844	0.175425	-0.461522	-0.46261	Elongation factor 2	EEF2
26.6305	27.2382	26.9619	26.326	26.936	27.1487	0.175311	0.139963	0.462343	Protein FAM208A	FAM208A
25.9191	27.1617	27.0815	25.4934	26.9212	26.9084	0.170254	0.279786	0.450503	Ribosomal protein L15;60S ribosomal protein L15	RPL15
NaN	26.909	26.1023	26.3281	26.8336	26.8753	0.169639	-0.173384	-0.460252	Transcription initiation factor IIA subunit 1;Transcription initiation factor IIA alpha chain;Transcription initiation factor IIA beta chain	GTF2A1
28.1969	28.9891	28.713	28.545	28.7512	28.9497	0.167895	-0.115639	-0.444957	Zinc finger CCCH domain-containing protein 11A	ZC3H11A
23.4211	22.71	22.7061	23.635	21.9342	22.5718	0.158133	0.232062	0.421862	Splicing factor U2AF 35 kDa subunit;Splicing factor U2AF 26 kDa subunit	U2AF1;U2AF1L4
25.799	26.1504	25.905	26.2419	25.6902	25.6531	0.154601	0.0897026	0.413445	Lamina-associated polypeptide 2, isoforms beta/gamma;Thymopoietin;Thymopentin	TMPO
24.1686	NaN	24.6801	NaN	24.747	24.3764	0.15114	-0.137339	-0.434857	40S ribosomal protein S20	RPS20
20.2222	20.2786	NaN	19.2194	20.7708	20.0465	0.1497	0.23816	0.411352	Isoleucine--tRNA ligase, mitochondrial	IARS2
23.6187	23.3204	23.2526	23.2814	23.3664	23.4025	0.148777	0.0471643	0.399492	FACT complex subunit SSRP1	SSRP1
26.1448	26.9163	26.5888	25.7007	27.1689	27.4924	0.148592	-0.237381	-0.399048	Activity-dependent neuroprotector homeobox protein	ADNP
24.5462	25.5119	25.2272	24.4435	25.3597	25.0138	0.148366	0.156096	0.398504	Lysine-specific demethylase 3B	KDM3B
24.8709	24.7518	24.5043	26.8018	23.903	24.4851	0.147817	-0.354255	-0.397184	Uncharacterized protein C19orf43	C19orf43
23.8585	23.5354	23.7359	23.8009	NaN	23.7192	0.145104	-0.0501283	-0.399945	HMG domain-containing protein 4	HMGXB4
25.1485	25.7028	26.0455	25.3595	25.7894	26.1424	0.140858	-0.131516	-0.380372	Protein 4.1	EPB41
26.8697	27.9167	27.7206	26.9181	28.0518	28.112	0.140778	-0.191623	-0.380177	Antigen KI-67	MKI67
22.1834	21.9793	22.0316	NaN	22.0781	22.1133	0.13938	-0.0308978	-0.38566	Parafibromin	CDC73
25.6901	25.9889	25.8604	26.1868	25.508	25.5847	0.138392	0.0866419	0.374381	Transgelin-2	TAGLN2
26.2369	26.2094	26.4982	26.6235	26.5246	26.0255	0.136375	-0.076369	-0.369467	T-complex protein 1 subunit alpha	TCP1
25.7255	26.4133	26.5346	26.4104	26.0025	25.9375	0.135962	0.107662	0.36846	Elongation factor Tu, mitochondrial	TUFM
NaN	25.7131	23.9406	30.1568	23.5631	23.8894	0.131657	-1.04292	-0.366245	40S ribosomal protein S30	FAU
24.9546	25.3981	25.7658	25.5517	25.0122	25.2547	0.130519	0.10002	0.355132	Protein FAM50A	FAM50A
24.8164	25.0002	25.2282	24.9406	24.9891	25.282	0.127588	-0.055617	-0.347918	60S ribosomal protein L5	RPL5
23.6149	24.2213	24.1233	24.7944	23.7353	23.8259	0.124678	-0.132052	-0.34073	Heat shock protein 105 kDa	HSPH1
27.8115	28.3134	28.1525	27.3825	28.8022	28.5472	0.1197	-0.151487	-0.32837	SURP and G-patch domain-containing protein 2	SUGP2
26.4053	24.5391	24.5182	NaN	25.0715	24.691	0.118539	0.272943	0.332874	Serine/arginine-rich splicing factor 3	SRSF3
23.6668	24.0623	NaN	24.3031	23.6658	23.895	0.113262	-0.0901038	-0.319305	GTP-binding nuclear protein Ran	RAN
24.0087	24.4531	23.9905	23.9375	24.182	24.1752	0.111035	0.0525316	0.306665	Cip1-interacting zinc finger protein	CIZ1
28.3046	25.6581	26.7832	26.9457	27.0062	27.5162	0.110597	-0.240739	-0.30556	Protein FAM133B	FAM133B
27.5952	27.7936	27.6529	28.067	27.5211	27.6162	0.10992	-0.0541992	-0.303853	Apoptotic chromatin condensation inducer in the nucleus	ACIN1
NaN	21.4828	21.9734	22.4116	21.2537	20.9722	0.107797	0.182268	0.305155	Prefoldin subunit 3	VBP1
26.8008	27.3339	27.0785	26.622	27.452	27.3982	0.100217	-0.0863272	-0.279202	YEATS domain-containing protein 2	YEATS2
24.3975	25.2147	25.0028	24.7997	24.8013	25.2549	0.10006	-0.0802657	-0.278801	Protein Red	IK
23.4539	23.7343	23.3155	NaN	23.3907	23.5197	0.0970242	0.0460157	0.276972	Heterochromatin protein 1-binding protein 3	HP1BP3
28.3271	25.4289	26.6425	29.2876	26.1364	26.0345	0.0927673	-0.353341	-0.260043	RNA-binding protein with serine-rich domain 1	RNPS1
26.8157	27.8238	27.6831	26.9998	27.8213	27.8042	0.0860743	-0.100873	-0.24265	Protein ELYS	AHCTF1
24.0756	24.1067	24.508	23.7112	24.4939	24.721	0.0827578	-0.0786266	-0.233965	Metastasis-associated protein MTA1	MTA1
23.0669	22.266	22.3078	NaN	22.2945	23.0013	0.0818546	-0.101009	-0.236576	General transcription factor 3C polypeptide 4	GTF3C4
22.9008	24.0132	23.1578	NaN	23.1547	23.3564	0.0797854	0.101763	0.230997	Nucleosome-remodeling factor subunit BPTF	BPTF
26.3106	23.9443	24.4922	26.085	23.9269	24.0777	0.0773467	0.219186	0.2197	Nucleolar protein 56	NOP56
26.042	26.7341	26.3656	25.7891	26.4931	26.6632	0.0684305	0.0654399	0.195925	Wings apart-like protein homolog	WAPAL
20.7913	NaN	21.0197	20.8341	NaN	20.928	0.0648465	0.0244541	0.198069	DNA mismatch repair protein Msh2	MSH2
24.6708	25.0245	24.8076	25.5868	24.0856	24.5781	0.0645134	0.0840944	0.18537	Charged multivesicular body protein 5	CHMP5
25.2575	25.835	25.9282	23.0188	26.7462	26.5761	0.0638882	0.226491	0.183679	Segment polarity protein dishevelled homolog DVL-2	DVL2
24.46	25.1472	24.9532	24.058	25.1111	25.1634	0.0637928	0.0759595	0.18342	Protein EMSY	EMSY;C11orf30
25.5572	26.4653	26.1773	25.1461	26.7116	26.6596	0.0635296	-0.105808	-0.182708	Cyclin-T1	CCNT1
25.698	25.9392	25.8075	26.1602	25.464	25.7041	0.0624008	0.0387611	0.179648	Replication protein A 70 kDa DNA-binding subunit;Replication protein A 70 kDa DNA-binding subunit, N-terminally processed	RPA1
25.6786	26.1777	26.177	26.266	26.1525	25.4684	0.0563028	0.0488211	0.163016	40S ribosomal protein S3	RPS3
24.1966	24.6489	24.1753	24.048	24.6124	24.4695	0.0546949	-0.0363566	-0.158602	DnaJ homolog subfamily B member 1	DNAJB1
24.3293	25.0186	24.8163	24.341	24.9373	25.0262	0.0543044	-0.0467644	-0.157528	Death-inducer obliterator 1	DIDO1
25.3678	25.0041	24.7151	25.8475	24.652	24.3703	0.0507247	0.072436	0.147647	40S ribosomal protein S26;Putative 40S ribosomal protein S26-like 1	RPS26;RPS26P11
30.6856	28.3756	29.6606	28.8144	29.7721	29.8087	0.0503098	0.108894	0.146498	Nucleolar protein of 40 kDa	ZCCHC17
26.6668	27.3089	26.8243	26.3242	26.9705	27.3504	0.0497253	0.0516427	0.144877	Nuclear pore complex protein Nup153	NUP153
22.6634	23.5701	23.2664	NaN	22.947	23.286	0.0458077	0.0501095	0.136741	Remodeling and spacing factor 1	RSF1
24.2956	25.0454	24.9346	24.9522	24.7861	24.6346	0.0440433	-0.0323912	-0.129033	General transcription factor II-I	GTF2I
28.6198	29.0411	29.0361	28.849	28.8227	28.9706	0.0422826	0.0182241	0.12409	Nucleolin	NCL
28.2607	27.8831	28.4011	29.5051	27.7499	27.5037	0.0372343	-0.0712573	-0.109825	Ubiquitin-40S ribosomal protein S27a;Ubiquitin;40S ribosomal protein S27a	RPS27A
24.1878	25.0555	24.62	24.1293	25.0127	24.8147	0.0285222	-0.0311139	-0.08488	PHD finger protein 3	PHF3
25.0655	25.8187	25.6497	25.3211	25.7142	25.5586	0.0262914	-0.0200125	-0.0784232	TIP41-like protein	TIPRL
26.0127	26.294	26.2115	26.5641	26.2536	25.6366	0.024982	0.0212733	0.0746196	40S ribosomal protein S11	RPS11
26.0727	25.9016	25.5883	25.3306	26.406	25.873	0.0151947	-0.015653	-0.0458628	Myosin-9	MYH9
27.4717	27.1933	27.2806	27.6865	27.2816	26.9487	0.0138182	0.00954946	0.0417709	60S ribosomal protein L6	RPL6
26.2992	24.6946	24.2492	27.0062	24.2356	24.1284	0.0124125	-0.042429	-0.0375793	G patch domain-containing protein 4	GPATCH4
26.808	26.7949	26.7338	27.2183	26.7615	26.384	0.012375	-0.00907707	-0.0374674	Tubulin beta-4B chain;Tubulin beta-4A chain	TUBB4B;TUBB4A
NaN	NaN	NaN	22.7388	NaN	NaN	0	NaN	0	Transcription elongation factor B polypeptide 3	TCEB3
NaN	NaN	NaN	NaN	27.1141	NaN	0	NaN	0	Dystrophin	DMD
NaN	NaN	NaN	23.6704	22.5514	NaN	0	NaN	0	TATA-binding protein-associated factor 2N	TAF15
NaN	NaN	NaN	NaN	NaN	23.0386	0	NaN	0	Uncharacterized protein C12orf45	C12orf45
NaN	NaN	NaN	NaN	NaN	20.4327	0	NaN	0	Methyl-CpG-binding domain protein 3	MBD3
NaN	NaN	NaN	NaN	NaN	21.1897	0	NaN	0	Alstrom syndrome protein 1	ALMS1
NaN	NaN	NaN	NaN	NaN	20.3561	0	NaN	0	AP2-associated protein kinase 1	AAK1
NaN	NaN	NaN	23.997	NaN	NaN	0	NaN	0	Heterogeneous nuclear ribonucleoprotein D-like	HNRNPDL
NaN	NaN	NaN	NaN	NaN	21.0087	0	NaN	0	Prothymosin alpha;Prothymosin alpha, N-terminally processed;Thymosin alpha-1	PTMA
NaN	NaN	NaN	NaN	NaN	17.8097	0	NaN	0	FGFR1 oncogene partner	FGFR1OP
NaN	NaN	NaN	NaN	NaN	21.6479	0	NaN	0	Probable 28S rRNA (cytosine(4447)-C(5))-methyltransferase	NOP2
NaN	21.0903	NaN	27.5702	20.364	NaN	0	-2.87681	0	Clathrin heavy chain;Clathrin heavy chain 1	CLTC
NaN	NaN	NaN	21.4069	NaN	NaN	0	NaN	0	B-cell CLL/lymphoma 9 protein	BCL9
NaN	NaN	NaN	NaN	NaN	19.015	0	NaN	0	DNA-directed RNA polymerase;DNA-directed RNA polymerase II subunit RPB1	POLR2A
NaN	NaN	24.7436	26.5467	NaN	NaN	0	-1.8031	0	60S ribosomal protein L17	RPL17;RPL17-C18orf32
NaN	NaN	NaN	NaN	NaN	18.8682	0	NaN	0	Dual specificity protein kinase CLK4	CLK4
NaN	NaN	NaN	NaN	NaN	21.4521	0	NaN	0	NADH dehydrogenase [ubiquinone] 1 alpha subcomplex subunit 10, mitochondrial	NDUFA10
NaN	NaN	NaN	NaN	NaN	21.1597	0	NaN	0	Integrator complex subunit 12	INTS12
NaN	NaN	NaN	23.1739	NaN	24.221	0	NaN	0	YTH domain-containing family protein 2;YTH domain-containing family protein 1;YTH domain-containing family protein 3	YTHDF2;YTHDF3;YTHDF1
NaN	NaN	NaN	NaN	NaN	22.0139	0	NaN	0	Putative methyltransferase C9orf114	C9orf114
NaN	NaN	NaN	24.0749	NaN	NaN	0	NaN	0	Protein kinase C-binding protein 1	ZMYND8
NaN	NaN	NaN	NaN	22.0463	NaN	0	NaN	0		HNRNPAB
NaN	NaN	NaN	NaN	NaN	19.2959	0	NaN	0	Succinate dehydrogenase [ubiquinone] flavoprotein subunit, mitochondrial	SDHA
NaN	NaN	NaN	NaN	NaN	24.0939	0	NaN	0	Zinc finger and BTB domain-containing protein 9	ZBTB9
NaN	NaN	NaN	20.5771	NaN	NaN	0	NaN	0	CCAAT/enhancer-binding protein zeta	CEBPZ
NaN	NaN	NaN	NaN	23.4639	NaN	0	NaN	0	Round spermatid basic protein 1-like protein	RSBN1L
NaN	NaN	NaN	NaN	NaN	21.7421	0	NaN	0	Small G protein signaling modulator 1	SGSM1
NaN	NaN	NaN	NaN	NaN	21.4831	0	NaN	0	C-Jun-amino-terminal kinase-interacting protein 4	SPAG9
NaN	NaN	NaN	NaN	19.4119	NaN	0	NaN	0	Dedicator of cytokinesis protein 1	DOCK1
NaN	NaN	NaN	NaN	NaN	28.1666	0	NaN	0	MAPK/MAK/MRK overlapping kinase	MOK
NaN	NaN	NaN	24.0403	23.1788	23.7207	0	NaN	0	Heterogeneous nuclear ribonucleoprotein U-like protein 1	HNRNPUL1
NaN	NaN	NaN	NaN	NaN	24.1875	0	NaN	0	Band 4.1-like protein 3;Band 4.1-like protein 3, N-terminally processed	EPB41L3
NaN	NaN	NaN	NaN	NaN	22.5225	0	NaN	0	GPALPP motifs-containing protein 1	GPALPP1
NaN	21.3953	NaN	23.1345	21.5761	21.5604	0	-0.69499	0	MAP7 domain-containing protein 3	MAP7D3
NaN	NaN	NaN	24.9422	NaN	NaN	0	NaN	0	U1 small nuclear ribonucleoprotein C	SNRPC
NaN	NaN	NaN	NaN	NaN	20.2094	0	NaN	0	DENN domain-containing protein 4C	DENND4C
23.275	NaN	NaN	NaN	23.9774	23.3985	0	-0.412932	0	Helicase SRCAP	SRCAP
NaN	NaN	NaN	NaN	22.2471	NaN	0	NaN	0	Transcription activator BRG1	SMARCA4
NaN	NaN	NaN	NaN	NaN	24.0646	0	NaN	0	WD repeat-containing protein 36	WDR36
NaN	NaN	NaN	NaN	NaN	21.6386	0	NaN	0	Protein SCAF11	SCAF11
26.8776	24.1654	NaN	NaN	NaN	24.1723	0	1.34923	0	Titin	TTN
NaN	NaN	NaN	NaN	NaN	21.432	0	NaN	0	Transcription initiation factor TFIID subunit 9B;Transcription initiation factor TFIID subunit 9	TAF9;AK6;TAF9B
NaN	NaN	NaN	NaN	NaN	23.9917	0	NaN	0	Arpin	C15orf38-AP3S2;ARPIN
21.868	NaN	NaN	NaN	NaN	NaN	0	NaN	0	Protein strawberry notch homolog 1	SBNO1
NaN	NaN	NaN	24.2721	NaN	NaN	0	NaN	0	Hematological and neurological expressed 1-like protein	HN1L
NaN	NaN	NaN	NaN	22.22	NaN	0	NaN	0	Zinc finger MYM-type protein 3	ZMYM3
NaN	NaN	NaN	NaN	NaN	25.5685	0	NaN	0	RanBP2-like and GRIP domain-containing protein 3;RanBP2-like and GRIP domain-containing protein 4	RGPD3;RGPD4
NaN	NaN	NaN	NaN	NaN	22.4669	0	NaN	0	Putative solute carrier family 22 member 31	SLC22A31
NaN	NaN	NaN	NaN	21.9348	NaN	0	NaN	0	Translocon-associated protein subunit delta	SSR4
NaN	NaN	NaN	NaN	NaN	23.3507	0	NaN	0	Angiomotin	AMOT
NaN	NaN	NaN	NaN	NaN	19.4515	0	NaN	0	L-lactate dehydrogenase;L-lactate dehydrogenase B chain	LDHB
NaN	NaN	NaN	NaN	NaN	23.073	0	NaN	0	Zinc finger protein 593	ZNF593
23.5122	NaN	NaN	24.784	23.4559	23.4723	0	-0.391884	0	X-ray repair cross-complementing protein 6	XRCC6
NaN	NaN	NaN	NaN	NaN	18.7497	0	NaN	0	F-actin-capping protein subunit beta	CAPZB
NaN	NaN	NaN	NaN	NaN	18.6343	0	NaN	0	Astrocytic phosphoprotein PEA-15	PEA15
NaN	NaN	NaN	NaN	NaN	22.4449	0	NaN	0	Eyes absent homolog;Eyes absent homolog 3	EYA3
25.176	23.1077	22.9957	NaN	NaN	NaN	0	NaN	0	Dual specificity protein kinase CLK2	CLK2
NaN	NaN	NaN	NaN	NaN	21.723	0	NaN	0	Zinc finger CCHC domain-containing protein 10	ZCCHC10
NaN	NaN	NaN	21.0201	NaN	NaN	0	NaN	0	Pescadillo homolog	PES1
NaN	NaN	NaN	21.138	NaN	NaN	0	NaN	0	NADH dehydrogenase [ubiquinone] flavoprotein 1, mitochondrial	NDUFV1
NaN	NaN	NaN	NaN	NaN	21.066	0	NaN	0	Mitochondrial dicarboxylate carrier	SLC25A10
NaN	NaN	NaN	NaN	NaN	20.543	0	NaN	0	Coronin;Coronin-1C	CORO1C
NaN	NaN	NaN	NaN	NaN	21.4618	0	NaN	0	Pre-mRNA-splicing factor CWC22 homolog	CWC22
NaN	NaN	NaN	NaN	NaN	19.5866	0	NaN	0	Protein Wiz	WIZ
NaN	NaN	NaN	NaN	NaN	22.3471	0	NaN	0	H/ACA ribonucleoprotein complex subunit 4	DKC1
NaN	NaN	NaN	NaN	NaN	18.7009	0	NaN	0	Nuclear receptor corepressor 2	NCOR2
NaN	NaN	NaN	19.1074	NaN	NaN	0	NaN	0	Glutamine--tRNA ligase	QARS
NaN	NaN	NaN	20.3599	NaN	NaN	0	NaN	0	Caldesmon	CALD1
NaN	NaN	NaN	NaN	NaN	21.068	0	NaN	0	HMG box transcription factor BBX	BBX
NaN	NaN	NaN	22.0566	22.0918	22.1522	0	NaN	0	PERQ amino acid-rich with GYF domain-containing protein 2	GIGYF2
NaN	NaN	NaN	NaN	NaN	18.8567	0	NaN	0	DNA-directed RNA polymerases I, II, and III subunit RPABC3	POLR2H
NaN	NaN	NaN	NaN	NaN	19.274	0	NaN	0	Transcriptional adapter 3	TADA3
NaN	NaN	NaN	25.4578	NaN	NaN	0	NaN	0	60S ribosomal protein L24	RPL24
NaN	NaN	NaN	NaN	NaN	18.2423	0	NaN	0	Obg-like ATPase 1	OLA1
NaN	NaN	NaN	NaN	NaN	23.0333	0	NaN	0	Ras-responsive element-binding protein 1	RREB1
NaN	NaN	NaN	NaN	NaN	17.7302	0	NaN	0	Importin-5	IPO5
NaN	NaN	NaN	NaN	NaN	18.522	0	NaN	0	Eukaryotic translation initiation factor 3 subunit B	EIF3B
NaN	NaN	NaN	NaN	17.8248	NaN	0	NaN	0	Catenin delta-1	CTNND1
NaN	NaN	NaN	NaN	NaN	23.1635	0	NaN	0	60S ribosomal protein L9	RPL9
21.1871	NaN	NaN	23.4005	21.7704	21.4405	0	-1.01672	0	Methylcrotonoyl-CoA carboxylase beta chain, mitochondrial	MCCC2
NaN	NaN	NaN	NaN	18.0196	NaN	0	NaN	0	Sideroflexin-1	SFXN1
NaN	23.4269	NaN	23.4912	23.5699	23.7341	0	-0.171496	0	WD repeat-containing protein 70	WDR70
NaN	NaN	NaN	NaN	NaN	21.7159	0	NaN	0	Sentrin-specific protease 6	SENP6
NaN	NaN	NaN	NaN	NaN	20.637	0	NaN	0	Centrosomal protein of 170 kDa	CEP170
24.2159	NaN	NaN	25.194	25.2681	24.9102	0	-0.908174	0	La-related protein 1	LARP1
NaN	NaN	NaN	21.0193	NaN	NaN	0	NaN	0	Pre-mRNA-splicing factor RBM22	RBM22
NaN	NaN	NaN	NaN	NaN	20.8946	0	NaN	0	ADP-ribosylation factor GTPase-activating protein 1	ARFGAP1
NaN	NaN	NaN	26.3986	NaN	NaN	0	NaN	0	Copine-8	CPNE8
NaN	NaN	NaN	NaN	NaN	22.9874	0	NaN	0	Protein PRRC2C	PRRC2C
NaN	NaN	NaN	NaN	NaN	19.401	0	NaN	0	Ezrin	EZR
NaN	NaN	NaN	NaN	NaN	22.0875	0	NaN	0	Lupus La protein	SSB
NaN	NaN	NaN	NaN	NaN	23.2144	0	NaN	0	Zinc finger CCCH domain-containing protein 18	ZC3H18
NaN	NaN	NaN	NaN	18.3139	NaN	0	NaN	0	WD repeat-containing protein 87	WDR87
NaN	NaN	NaN	NaN	22.9989	NaN	0	NaN	0	Treacle protein	TCOF1
NaN	NaN	NaN	20.6753	NaN	NaN	0	NaN	0	Zinc finger and BTB domain-containing protein 21	ZBTB21
NaN	NaN	NaN	17.9775	NaN	NaN	0	NaN	0	Zinc finger homeobox protein 4	ZFHX4
NaN	NaN	NaN	NaN	NaN	23.379	0	NaN	0	Nuclear receptor coactivator 2	NCOA2
NaN	NaN	NaN	NaN	NaN	21.4029	0	NaN	0	Polyhomeotic-like protein 3	PHC3
NaN	NaN	NaN	NaN	22.1614	NaN	0	NaN	0	Acylglycerol kinase, mitochondrial	AGK
NaN	NaN	NaN	NaN	NaN	21.9655	0	NaN	0	Histone-binding protein RBBP7	RBBP7
21.9071	NaN	NaN	NaN	NaN	NaN	0	NaN	0	DNA topoisomerase 2;DNA topoisomerase 2-beta	TOP2B
NaN	NaN	NaN	NaN	23.7545	NaN	0	NaN	0	Far upstream element-binding protein 1	FUBP1
NaN	NaN	NaN	NaN	NaN	21.4415	0	NaN	0	Cell division cycle-associated protein 2	CDCA2
NaN	NaN	NaN	NaN	NaN	18.8194	0	NaN	0	Nuclear pore complex protein Nup155	NUP155
NaN	NaN	NaN	23.4699	NaN	NaN	0	NaN	0	Breast cancer type 1 susceptibility protein	BRCA1
NaN	NaN	NaN	NaN	NaN	22.4577	0	NaN	0	Band 4.1-like protein 2	EPB41L2
NaN	NaN	NaN	NaN	NaN	19.9241	0	NaN	0	DNA polymerase alpha subunit B	POLA2
NaN	NaN	NaN	NaN	NaN	21.6752	0	NaN	0	HBS1-like protein	HBS1L
NaN	NaN	NaN	NaN	NaN	22.3756	0	NaN	0	Cofilin-1	CFL1
NaN	NaN	NaN	NaN	NaN	22.4373	0	NaN	0	Bcl-2-associated transcription factor 1	BCLAF1
NaN	NaN	NaN	21.8551	NaN	NaN	0	NaN	0	Midkine	MDK
NaN	NaN	NaN	23.6741	NaN	NaN	0	NaN	0	Small acidic protein	C11orf58;SMAP
NaN	NaN	NaN	NaN	NaN	20.2714	0	NaN	0	Heat shock factor protein 1	HSF1
NaN	NaN	NaN	NaN	NaN	19.82	0	NaN	0	DNA ligase;DNA ligase 1	LIG1
NaN	NaN	NaN	NaN	NaN	23.7796	0	NaN	0	Zinc finger protein 362	ZNF362
NaN	NaN	NaN	23.7983	NaN	NaN	0	NaN	0	C-1-tetrahydrofolate synthase, cytoplasmic;Methylenetetrahydrofolate dehydrogenase;Methenyltetrahydrofolate cyclohydrolase;Formyltetrahydrofolate synthetase;C-1-tetrahydrofolate synthase, cytoplasmic, N-terminally processed	MTHFD1
NaN	22.6237	NaN	24.857	24.2878	24.4256	0	-1.89976	0	Nucleosome assembly protein 1-like 1	NAP1L1
NaN	NaN	NaN	NaN	NaN	20.9783	0	NaN	0	G-rich sequence factor 1	GRSF1
NaN	NaN	NaN	NaN	NaN	20.4044	0	NaN	0	ATP-dependent RNA helicase DHX8	DHX8
20.6721	20.2861	20.6454	NaN	NaN	20.4941	0	0.0404199	0	Integrin-linked kinase-associated serine/threonine phosphatase 2C	ILKAP3;ILKAP
21.976	NaN	NaN	22.4006	NaN	NaN	0	-0.424648	0	CAD protein;Glutamine-dependent carbamoyl-phosphate synthase;Aspartate carbamoyltransferase;Dihydroorotase	CAD
NaN	NaN	NaN	24.3977	NaN	NaN	0	NaN	0	60S acidic ribosomal protein P0;60S acidic ribosomal protein P0-like	RPLP0;RPLP0P6
NaN	NaN	NaN	23.6087	22.4216	NaN	0	NaN	0	Serine/threonine-protein phosphatase;Serine/threonine-protein phosphatase PP1-gamma catalytic subunit;Serine/threonine-protein phosphatase PP1-beta catalytic subunit;Serine/threonine-protein phosphatase PP1-alpha catalytic subunit	PPP1CC;PPP1CB;PPP1CA
NaN	NaN	NaN	NaN	NaN	19.1032	0	NaN	0	ATP synthase subunit beta;ATP synthase subunit beta, mitochondrial	ATP5B
NaN	NaN	NaN	NaN	NaN	23.456	0	NaN	0	GTPase-activating protein and VPS9 domain-containing protein 1	GAPVD1
NaN	NaN	NaN	NaN	NaN	20.9054	0	NaN	0	Calmodulin	CALM2;CALM3;CALM1
NaN	NaN	NaN	NaN	NaN	20.0878	0	NaN	0	General transcription factor 3C polypeptide 3	GTF3C3
NaN	23.4039	NaN	NaN	NaN	NaN	0	NaN	0	Protein DGCR14	DGCR14
NaN	NaN	NaN	NaN	NaN	20.6175	0	NaN	0	Dolichyl-diphosphooligosaccharide--protein glycosyltransferase subunit 1	RPN1
NaN	NaN	NaN	NaN	NaN	19.494	0	NaN	0	Apoptosis inhibitor 5	API5
NaN	NaN	NaN	20.8036	NaN	NaN	0	NaN	0	DNA-(apurinic or apyrimidinic site) lyase;DNA-(apurinic or apyrimidinic site) lyase, mitochondrial	APEX1
NaN	NaN	NaN	NaN	NaN	23.6302	0	NaN	0	Activator of 90 kDa heat shock protein ATPase homolog 1	AHSA1
NaN	NaN	NaN	24.4204	NaN	24.6479	0	NaN	0	Cyclin-K	CCNK
20.7034	NaN	NaN	NaN	NaN	21.7688	0	-1.06546	0	Elongator complex protein 4	ELP4
NaN	23.9276	NaN	NaN	NaN	NaN	0	NaN	0	Cleavage and polyadenylation specificity factor subunit 3	CPSF3
NaN	NaN	NaN	NaN	NaN	21.7258	0	NaN	0	Syntenin-1	SDCBP
NaN	NaN	NaN	NaN	NaN	19.4786	0	NaN	0	Signal transducer and activator of transcription;Signal transducer and activator of transcription 3	STAT3
NaN	NaN	NaN	23.8256	NaN	NaN	0	NaN	0	EF-hand domain-containing protein D2;EF-hand domain-containing protein D1	EFHD2;EFHD1
NaN	NaN	NaN	24.0193	NaN	NaN	0	NaN	0	Bromodomain-containing protein 2	BRD2
NaN	NaN	NaN	NaN	NaN	20.4855	0	NaN	0	DNA topoisomerase 2-binding protein 1	TOPBP1
NaN	NaN	NaN	NaN	NaN	20.4411	0	NaN	0	Nucleosome assembly protein 1-like 4	NAP1L4
NaN	NaN	NaN	NaN	NaN	18.0879	0	NaN	0	Eukaryotic translation initiation factor 3 subunit F	EIF3F
NaN	NaN	NaN	NaN	NaN	21.698	0	NaN	0	Annexin;Annexin A2	ANXA2
NaN	NaN	NaN	NaN	NaN	21.5874	0	NaN	0	Kinesin-like protein;Kinesin-like protein KIF23	KIF23
NaN	NaN	NaN	NaN	24.4378	24.8886	0	NaN	0	Bloom syndrome protein	BLM
NaN	NaN	NaN	NaN	NaN	21.8972	0	NaN	0	Protein FAM192A	FAM192A;NIP30
NaN	NaN	25.7148	24.8711	25.0686	24.6347	0	0.856607	0	40S ribosomal protein S15a	RPS15A
NaN	NaN	NaN	NaN	NaN	21.2738	0	NaN	0	Protein arginine N-methyltransferase 7	PRMT7
NaN	NaN	NaN	23.796	NaN	NaN	0	NaN	0	Cleavage and polyadenylation specificity factor subunit 5	NUDT21
NaN	NaN	NaN	NaN	NaN	21.3013	0	NaN	0	Zinc finger protein 106	ZNF106
NaN	NaN	NaN	NaN	NaN	23.2376	0	NaN	0		MGA
NaN	NaN	24.1704	25.4323	24.0858	NaN	0	-0.588596	0	Anamorsin	CIAPIN1
NaN	NaN	NaN	NaN	NaN	19.2395	0	NaN	0	Putative ATP-dependent RNA helicase DHX30	DHX30
NaN	NaN	NaN	NaN	NaN	21.9822	0	NaN	0	Caspase-8;Caspase-8 subunit p18;Caspase-8 subunit p10	CASP8
NaN	NaN	NaN	NaN	NaN	19.7597	0	NaN	0	Ubiquitin carboxyl-terminal hydrolase 34	USP34
25.2449	NaN	NaN	NaN	NaN	NaN	0	NaN	0	Probable rRNA-processing protein EBP2	EBNA1BP2
NaN	NaN	NaN	NaN	21.9723	22.3711	0	NaN	0	Serologically defined colon cancer antigen 3	SDCCAG3
NaN	NaN	23.3287	NaN	NaN	23.3546	0	-0.0259209	0	CWF19-like protein 2	CWF19L2
NaN	NaN	NaN	NaN	NaN	19.1821	0	NaN	0	RNA-binding protein 28	RBM28
NaN	NaN	NaN	NaN	NaN	18.7656	0	NaN	0	Sarcoplasmic/endoplasmic reticulum calcium ATPase 1;Sarcoplasmic/endoplasmic reticulum calcium ATPase 2	ATP2A2;ATP2A1
NaN	NaN	NaN	19.5986	NaN	NaN	0	NaN	0	Gem-associated protein 4	GEMIN4
NaN	NaN	NaN	NaN	19.8417	NaN	0	NaN	0	Probable fibrosin-1	FBRS
25.8354	23.3541	23.4629	25.2954	NaN	NaN	0	-1.07797	0	Serine/arginine-rich splicing factor 2	SRSF2
NaN	NaN	NaN	NaN	NaN	23.2026	0	NaN	0	Signal transducer and activator of transcription;Signal transducer and activator of transcription 1-alpha/beta	STAT1
NaN	NaN	NaN	NaN	NaN	23.0664	0	NaN	0	Pyrroline-5-carboxylate reductase;Pyrroline-5-carboxylate reductase 1, mitochondrial	PYCR1
NaN	NaN	NaN	NaN	NaN	24.8905	0	NaN	0	Hematological and neurological expressed 1 protein;Hematological and neurological expressed 1 protein, N-terminally processed	HN1
NaN	NaN	NaN	27.5451	NaN	NaN	0	NaN	0	Ribosomal protein L19;60S ribosomal protein L19	RPL19
NaN	21.9678	21.6119	NaN	NaN	22.8161	0	-1.02624	0	Fanconi anemia group J protein	BRIP1
NaN	NaN	22.8138	NaN	NaN	NaN	0	NaN	0	Cullin-4B	CUL4B
NaN	NaN	NaN	24.8966	NaN	NaN	0	NaN	0	Splicing factor U2AF 65 kDa subunit	U2AF2
NaN	NaN	NaN	NaN	21.7209	NaN	0	NaN	0	116 kDa U5 small nuclear ribonucleoprotein component	EFTUD2
NaN	NaN	NaN	NaN	NaN	19.8498	0	NaN	0	Protein LZIC	LZIC
NaN	NaN	NaN	17.8315	NaN	NaN	0	NaN	0	Programmed cell death protein 5	PDCD5
23.878	NaN	23.4239	NaN	NaN	NaN	0	NaN	0	rRNA 2-O-methyltransferase fibrillarin;rRNA/tRNA 2-O-methyltransferase fibrillarin-like protein 1	FBL;FBLL1
NaN	NaN	NaN	NaN	NaN	19.4213	0	NaN	0	Nuclear pore glycoprotein p62	NUP62
NaN	NaN	NaN	NaN	NaN	22.0034	0	NaN	0	40S ribosomal protein S16	RPS16;ZNF90
NaN	NaN	21.7612	NaN	NaN	NaN	0	NaN	0	Coiled-coil domain-containing protein 94	CCDC94
NaN	NaN	NaN	NaN	NaN	21.5857	0	NaN	0	Pogo transposable element with ZNF domain	POGZ
NaN	NaN	NaN	NaN	NaN	20.7188	0	NaN	0	26S proteasome non-ATPase regulatory subunit 12	PSMD12
NaN	NaN	NaN	NaN	NaN	21.921	0	NaN	0	Insulin-like growth factor 2 mRNA-binding protein 3	IGF2BP3
NaN	22.8527	NaN	25.1589	NaN	NaN	0	-2.30621	0	Histone acetyltransferase type B catalytic subunit	HAT1
NaN	NaN	NaN	23.1913	NaN	NaN	0	NaN	0	Exportin-1	XPO1
NaN	NaN	NaN	20.7519	NaN	NaN	0	NaN	0	Protein phosphatase 1G	PPM1G
NaN	NaN	NaN	NaN	NaN	22.6863	0	NaN	0	Nuclear valosin-containing protein-like	NVL
NaN	NaN	NaN	25.5692	NaN	NaN	0	NaN	0	Pleiotropic regulator 1	PLRG1
NaN	NaN	NaN	NaN	NaN	19.196	0	NaN	0	A-kinase anchor protein 8	AKAP8
NaN	NaN	NaN	NaN	NaN	22.2706	0	NaN	0	Double-strand-break repair protein rad21 homolog	RAD21
NaN	NaN	NaN	NaN	NaN	19.877	0	NaN	0	Putative pre-mRNA-splicing factor ATP-dependent RNA helicase DHX16	DHX16
NaN	NaN	NaN	NaN	NaN	20.995	0	NaN	0	Germinal-center associated nuclear protein	MCM3AP
NaN	NaN	NaN	NaN	16.2141	NaN	0	NaN	0	TBC1 domain family member 4	TBC1D4
NaN	NaN	NaN	NaN	NaN	20.458	0	NaN	0	DNA polymerase zeta catalytic subunit	REV3L
NaN	NaN	NaN	NaN	NaN	22.252	0	NaN	0	DnaJ homolog subfamily A member 2	DNAJA2
NaN	NaN	NaN	22.8368	22.3617	22.2738	0	NaN	0	NEDD4-binding protein 1	N4BP1
NaN	NaN	20.8839	NaN	21.579	NaN	0	-0.69512	0	Paired amphipathic helix protein Sin3b	SIN3B
NaN	NaN	NaN	NaN	NaN	20.4069	0	NaN	0	Zinc finger protein 217	ZNF217
NaN	NaN	NaN	NaN	NaN	19.1472	0	NaN	0	Sperm-associated antigen 7	SPAG7
26.5284	NaN	24.5074	NaN	NaN	24.4849	0	1.033	0	Serine/arginine-rich splicing factor 10;Serine/arginine-rich splicing factor 12	SRSF10;SRSF12
NaN	NaN	NaN	21.6756	NaN	NaN	0	NaN	0	Pre-mRNA-splicing factor SPF27	BCAS2
NaN	NaN	NaN	NaN	NaN	19.5192	0	NaN	0	Glutaredoxin-3	GLRX3
NaN	NaN	NaN	21.4125	NaN	NaN	0	NaN	0	Pre-mRNA cleavage complex 2 protein Pcf11	PCF11
NaN	NaN	NaN	NaN	NaN	21.1469	0	NaN	0	Centrosomal protein of 152 kDa	CEP152
NaN	NaN	NaN	NaN	NaN	21.4594	0	NaN	0	Chromosome-associated kinesin KIF4A	KIF4A
NaN	NaN	23.9264	NaN	23.6031	NaN	0	0.323332	0	Pre-mRNA-splicing factor SLU7	SLU7
NaN	NaN	NaN	NaN	NaN	22.368	0	NaN	0	CD2 antigen cytoplasmic tail-binding protein 2	CD2BP2
NaN	NaN	25.2399	25.29	NaN	25.0223	0	0.0837793	0	Tetratricopeptide repeat protein 4	TTC4
NaN	NaN	NaN	NaN	NaN	21.4505	0	NaN	0	Protein SGT1	ECD
NaN	NaN	NaN	23.7135	NaN	NaN	0	NaN	0	L-lactate dehydrogenase A chain	LDHA
NaN	NaN	NaN	23.0595	NaN	NaN	0	NaN	0	Ornithine aminotransferase, mitochondrial;Ornithine aminotransferase, hepatic form;Ornithine aminotransferase, renal form	OAT
NaN	NaN	NaN	24.5191	NaN	NaN	0	NaN	0	Guanine nucleotide-binding protein G(i) subunit alpha-1;Guanine nucleotide-binding protein G(o) subunit alpha;Guanine nucleotide-binding protein G(k) subunit alpha;Guanine nucleotide-binding protein G(i) subunit alpha-2;Guanine nucleotide-binding protein G(t) subunit alpha-1;Guanine nucleotide-binding protein G(t) subunit alpha-2;Guanine nucleotide-binding protein G(t) subunit alpha-3;Guanine nuc…	GNAI1;GNAO1;GNAI3;GNAI2;GNAS;GNAT2;GNAT1;GNAT3;GNAL
NaN	NaN	NaN	23.3999	NaN	NaN	0	NaN	0	Transcription factor AP-1	JUN
NaN	NaN	NaN	NaN	NaN	22.6273	0	NaN	0	Transcription factor AP-2-alpha;Transcription factor AP-2-epsilon;Transcription factor AP-2-beta	TFAP2A;TFAP2E;TFAP2B
NaN	NaN	NaN	24.2201	NaN	NaN	0	NaN	0	Profilin-1	PFN1
NaN	NaN	NaN	23.2797	21.6679	NaN	0	NaN	0	Bifunctional glutamate/proline--tRNA ligase;Glutamate--tRNA ligase;Proline--tRNA ligase	EPRS
NaN	NaN	NaN	NaN	NaN	18.5677	0	NaN	0	U1 small nuclear ribonucleoprotein 70 kDa	SNRNP70
NaN	23.6676	NaN	NaN	24.4704	24.1474	0	-0.641245	0	Vimentin	VIM
NaN	NaN	NaN	NaN	NaN	21.5884	0	NaN	0	DNA topoisomerase 1	TOP1
NaN	NaN	NaN	NaN	NaN	19.6423	0	NaN	0	Creatine kinase B-type	CKB
NaN	NaN	NaN	NaN	NaN	23.7634	0	NaN	0	Junction plakoglobin	JUP
NaN	NaN	NaN	NaN	NaN	20.907	0	NaN	0	Phosphoglycerate mutase 2;Probable phosphoglycerate mutase 4;Phosphoglycerate mutase 1	PGAM2;PGAM4;PGAM1
NaN	19.3203	NaN	NaN	NaN	NaN	0	NaN	0	Desmoplakin	DSP
NaN	NaN	NaN	NaN	NaN	26.4598	0	NaN	0	Heat shock 70 kDa protein 6;Putative heat shock 70 kDa protein 7	HSPA6;HSPA7
NaN	NaN	NaN	NaN	20.2816	NaN	0	NaN	0	Vinculin	VCL
NaN	NaN	NaN	NaN	NaN	22.5856	0	NaN	0	Protein SON	SON
26.6246	NaN	NaN	NaN	NaN	24.6387	0	1.98593	0	Protein SON	SON
NaN	NaN	NaN	24.9103	NaN	NaN	0	NaN	0	Negative elongation factor E	NELFE
NaN	NaN	NaN	NaN	NaN	25.5397	0	NaN	0	Filamin-A	FLNA
NaN	NaN	NaN	NaN	NaN	22.435	0	NaN	0	Tryptophan--tRNA ligase, cytoplasmic;T1-TrpRS;T2-TrpRS	WARS
NaN	NaN	NaN	23.7227	NaN	NaN	0	NaN	0	Elongation factor 1-beta	EEF1B2
NaN	NaN	NaN	NaN	NaN	18.9943	0	NaN	0	40S ribosomal protein S12	RPS12
NaN	NaN	NaN	20.49	NaN	NaN	0	NaN	0	14-3-3 protein theta	YWHAQ
NaN	NaN	NaN	21.5555	NaN	NaN	0	NaN	0	Calnexin	CANX
NaN	NaN	23.4102	NaN	NaN	24.6597	0	-1.2495	0	General transcription factor IIE subunit 1	GTF2E1
NaN	NaN	NaN	19.5849	NaN	NaN	0	NaN	0	Enoyl-CoA hydratase, mitochondrial	ECHS1
NaN	NaN	22.6226	25.5982	NaN	NaN	0	-2.97559	0	Cytochrome b-c1 complex subunit 1, mitochondrial	UQCRC1
23.944	24.5144	24.6217	NaN	NaN	24.1591	0	0.200961	0	Stress-induced-phosphoprotein 1	STIP1
NaN	NaN	NaN	21.848	NaN	21.0204	0	NaN	0	Heat shock 70 kDa protein 4	HSPA4
NaN	NaN	NaN	NaN	22.4528	NaN	0	NaN	0	Replication factor C subunit 1	RFC1
NaN	NaN	NaN	NaN	NaN	23.1902	0	NaN	0	Keratin, type II cytoskeletal 2 epidermal	KRT2
NaN	NaN	NaN	23.8026	NaN	NaN	0	NaN	0	Flap endonuclease 1	FEN1
NaN	NaN	NaN	NaN	NaN	20.2988	0	NaN	0	Homeobox protein cut-like 1	CUX1
NaN	NaN	NaN	23.2458	NaN	NaN	0	NaN	0	Trifunctional enzyme subunit alpha, mitochondrial;Long-chain enoyl-CoA hydratase;Long chain 3-hydroxyacyl-CoA dehydrogenase	HADHA
NaN	22.4806	NaN	23.7221	NaN	NaN	0	-1.24151	0	Leucine-rich PPR motif-containing protein, mitochondrial	LRPPRC
NaN	NaN	NaN	27.6479	NaN	NaN	0	NaN	0	60S ribosomal protein L35	RPL35
20.3012	NaN	NaN	20.7543	NaN	21.9037	0	-1.02783	0	Ubiquitin carboxyl-terminal hydrolase 5	USP5
22.7288	NaN	NaN	23.2694	23.1142	24.1121	0	-0.769779	0	Transcriptional coactivator YAP1	YAP1
NaN	NaN	NaN	NaN	NaN	21.4826	0	NaN	0	Utrophin	UTRN
NaN	22.0327	NaN	25.1499	22.2197	22.0516	0	-1.10768	0	T-complex protein 1 subunit epsilon	CCT5
NaN	NaN	NaN	NaN	NaN	22.5218	0	NaN	0	Nuclear autoantigenic sperm protein	NASP
NaN	22.8666	NaN	25.8574	NaN	NaN	0	-2.99087	0	T-complex protein 1 subunit gamma	CCT3
NaN	NaN	NaN	NaN	NaN	20.8441	0	NaN	0	DNA primase large subunit	PRIM2
22.7299	NaN	NaN	24.1437	22.7342	22.9125	0	-0.533589	0	GMP synthase [glutamine-hydrolyzing]	GMPS
NaN	NaN	NaN	NaN	22.1491	NaN	0	NaN	0	Breast cancer type 2 susceptibility protein	BRCA2
NaN	NaN	NaN	22.2041	NaN	20.7469	0	NaN	0	Zinc finger protein 131	ZNF131
NaN	NaN	NaN	23.2809	NaN	NaN	0	NaN	0	ATP-citrate synthase	ACLY
NaN	NaN	NaN	NaN	20.7071	NaN	0	NaN	0	Coatomer subunit beta	COPB1
NaN	NaN	NaN	NaN	NaN	17.9214	0	NaN	0	Coatomer subunit alpha;Xenin;Proxenin	COPA
NaN	22.5272	NaN	23.0748	NaN	NaN	0	-0.547657	0	Arginine--tRNA ligase, cytoplasmic	RARS
NaN	NaN	NaN	23.2736	NaN	NaN	0	NaN	0	Exportin-2	CSE1L
NaN	NaN	NaN	NaN	23.9731	NaN	0	NaN	0	Transitional endoplasmic reticulum ATPase	VCP
NaN	NaN	NaN	25.3048	NaN	NaN	0	NaN	0	Eukaryotic initiation factor 4A-I;Eukaryotic initiation factor 4A-II;Eukaryotic initiation factor 4A-II, N-terminally processed	EIF4A1;EIF4A2
NaN	NaN	NaN	19.8788	NaN	NaN	0	NaN	0	60S ribosomal protein L26	RPL26
NaN	NaN	NaN	NaN	NaN	23.0027	0	NaN	0	10 kDa heat shock protein, mitochondrial	HSPE1
NaN	NaN	NaN	NaN	NaN	22.463	0	NaN	0	Heterogeneous nuclear ribonucleoprotein K	HNRNPK
NaN	NaN	NaN	23.2313	NaN	NaN	0	NaN	0	Small nuclear ribonucleoprotein E	SNRPE
NaN	NaN	NaN	NaN	NaN	24.6169	0	NaN	0	60S ribosomal protein L7a	RPL7A
NaN	NaN	NaN	24.3887	NaN	NaN	0	NaN	0	40S ribosomal protein S4, X isoform	RPS4X
NaN	NaN	NaN	NaN	NaN	21.9546	0	NaN	0	40S ribosomal protein S28	RPS28
NaN	NaN	NaN	29.9932	NaN	NaN	0	NaN	0	Putative 60S ribosomal protein L39-like 5;60S ribosomal protein L39	RPL39P5;RPL39
NaN	NaN	NaN	NaN	23.2075	NaN	0	NaN	0	Actin, alpha skeletal muscle;Actin, alpha cardiac muscle 1;Actin, gamma-enteric smooth muscle;Actin, aortic smooth muscle	ACTA1;ACTC1;ACTG2;ACTA2
NaN	NaN	NaN	21.3868	NaN	NaN	0	NaN	0	Histone H3.1	HIST1H3A
NaN	NaN	NaN	NaN	NaN	20.185	0	NaN	0	Ribonuclease P protein subunit p30	RPP30
NaN	NaN	NaN	NaN	22.3034	NaN	0	NaN	0	E3 ubiquitin-protein ligase XIAP	XIAP
NaN	24.6929	NaN	NaN	24.5773	24.318	0	0.245173	0	Exosome component 10	EXOSC10
NaN	NaN	NaN	NaN	NaN	22.5691	0	NaN	0	GA-binding protein alpha chain	GABPA
NaN	NaN	NaN	24.3317	NaN	NaN	0	NaN	0	Heat shock protein 75 kDa, mitochondrial	TRAP1
NaN	NaN	NaN	NaN	NaN	24.0654	0	NaN	0	Acetyl-CoA carboxylase 1;Biotin carboxylase	ACACA
NaN	NaN	NaN	NaN	NaN	22.355	0	NaN	0	Chromatin assembly factor 1 subunit A	CHAF1A
NaN	23.7446	NaN	26.0967	23.3363	NaN	0	-0.971957	0	Peroxiredoxin-4	PRDX4
NaN	23.7732	NaN	23.2536	23.5753	23.4198	0	0.35698	0	Probable ATP-dependent RNA helicase DDX10	DDX10
NaN	NaN	NaN	NaN	NaN	21.2202	0	NaN	0	Treacle protein	TCOF1
NaN	NaN	NaN	NaN	NaN	20.7172	0	NaN	0	Cyclin-dependent kinase 13	CDK13
NaN	22.5981	NaN	NaN	22.7202	23.304	0	-0.413935	0	Transcription factor Dp-1	TFDP1
NaN	NaN	NaN	21.5394	NaN	NaN	0	NaN	0	Cytoplasmic dynein 1 heavy chain 1	DYNC1H1
NaN	NaN	NaN	21.4592	NaN	NaN	0	NaN	0	DNA replication licensing factor MCM6	MCM6
NaN	NaN	NaN	NaN	NaN	24.8327	0	NaN	0	Clathrin interactor 1	CLINT1
22.8831	NaN	NaN	26.2985	NaN	22.7613	0	-1.6468	0	Ribosomal RNA processing protein 1 homolog B	RRP1B
NaN	NaN	22.6778	NaN	23.5524	23.2887	0	-0.742769	0	Genetic suppressor element 1	GSE1
NaN	NaN	NaN	NaN	NaN	21.7423	0	NaN	0	Lamin-B receptor	LBR
NaN	NaN	NaN	23.5919	NaN	NaN	0	NaN	0	Myocyte-specific enhancer factor 2D	MEF2D
NaN	NaN	NaN	NaN	NaN	20.5712	0	NaN	0	AT-rich interactive domain-containing protein 5B	ARID5B
NaN	NaN	19.0789	NaN	NaN	NaN	0	NaN	0	Nucleolar and coiled-body phosphoprotein 1	NOLC1
NaN	NaN	NaN	NaN	21.2025	21.4894	0	NaN	0	DNA polymerase delta subunit 3	POLD3
NaN	NaN	NaN	NaN	17.2631	NaN	0	NaN	0	WD repeat-containing protein 43	WDR43
26.4691	24.7977	24.4727	26.1591	NaN	NaN	0	-0.912611	0	Transcription termination factor 1	TTF1
NaN	NaN	NaN	22.4018	NaN	NaN	0	NaN	0	Neutral amino acid transporter B(0);Amino acid transporter	SLC1A5
NaN	NaN	NaN	NaN	NaN	22.6775	0	NaN	0	Glutamine and serine-rich protein 1	QSER1
NaN	NaN	NaN	NaN	NaN	25.4175	0	NaN	0	Beta-actin-like protein 2	ACTBL2
NaN	NaN	NaN	NaN	NaN	20.8018	0	NaN	0	Shugoshin-like 1	SGOL1
NaN	NaN	NaN	19.0739	NaN	NaN	0	NaN	0	Glucocorticoid modulatory element-binding protein 2	GMEB2
NaN	NaN	NaN	NaN	NaN	21.3143	0	NaN	0	Crooked neck-like protein 1	CRNKL1
NaN	23.2197	NaN	NaN	23.2738	23.4815	0	-0.157925	0	Deoxynucleotidyltransferase terminal-interacting protein 2	DNTTIP2
NaN	NaN	NaN	NaN	23.1306	NaN	0	NaN	0	BEN domain-containing protein 3	BEND3
NaN	NaN	NaN	NaN	NaN	20.0733	0	NaN	0	Calmodulin-regulated spectrin-associated protein 1	CAMSAP1
NaN	NaN	NaN	NaN	NaN	23.2761	0	NaN	0	RNA-binding protein 26	RBM26
NaN	NaN	NaN	NaN	NaN	21.3855	0	NaN	0	Histone H2A deubiquitinase MYSM1	MYSM1
25.2908	NaN	NaN	24.07	NaN	NaN	0	1.22083	0	Transcription initiation factor TFIID subunit 3	TAF3
NaN	NaN	NaN	NaN	19.3669	NaN	0	NaN	0	Protein FAM208B	FAM208B
NaN	NaN	NaN	NaN	NaN	21.0778	0	NaN	0	HAUS augmin-like complex subunit 6	HAUS6
NaN	NaN	NaN	NaN	NaN	21.6419	0	NaN	0	Protein SLX4IP	SLX4IP
NaN	NaN	NaN	NaN	22.4956	NaN	0	NaN	0	Protein virilizer homolog	KIAA1429
NaN	NaN	NaN	NaN	NaN	22.3578	0	NaN	0	Myb/SANT-like DNA-binding domain-containing protein 2	MSANTD2
NaN	NaN	NaN	NaN	19.196	NaN	0	NaN	0	Enhancer of mRNA-decapping protein 4	EDC4
NaN	NaN	NaN	NaN	NaN	21.3877	0	NaN	0	RNA demethylase ALKBH5	ALKBH5
NaN	NaN	NaN	22.8379	24.0631	23.6289	0	NaN	0	Dynamin-binding protein	DNMBP
NaN	NaN	NaN	NaN	NaN	19.7137	0	NaN	0	Hydroxysteroid dehydrogenase-like protein 2	HSDL2
NaN	NaN	NaN	NaN	NaN	18.9571	0	NaN	0	Zinc finger protein 574	ZNF574
NaN	NaN	24.6961	25.1795	25.1488	25.5677	0	-0.602482	0	Ubinuclein-2	UBN2
NaN	NaN	NaN	NaN	NaN	18.5886	0	NaN	0	7SK snRNA methylphosphate capping enzyme	MEPCE
NaN	NaN	NaN	NaN	NaN	22.0789	0	NaN	0	Nuclear fragile X mental retardation-interacting protein 2	NUFIP2
NaN	NaN	NaN	NaN	27.851	NaN	0	NaN	0	Mucin-19	MUC19
NaN	NaN	NaN	NaN	20.5175	NaN	0	NaN	0	E3 ubiquitin-protein ligase HUWE1	HUWE1
NaN	NaN	NaN	NaN	NaN	22.165	0	NaN	0	Probable RNA-binding protein 23	RBM23
NaN	NaN	NaN	21.8858	NaN	NaN	0	NaN	0	Cullin-associated NEDD8-dissociated protein 1	CAND1
NaN	NaN	18.6749	NaN	NaN	NaN	0	NaN	0	Archaemetzincin-2	AMZ2
NaN	NaN	NaN	NaN	NaN	22.6213	0	NaN	0	Coiled-coil domain-containing protein 43	CCDC43
NaN	NaN	24.0325	24.2552	24.3745	24.3541	0	-0.295388	0	Transcriptional repressor p66-alpha	GATAD2A
NaN	NaN	NaN	NaN	NaN	20.6925	0	NaN	0	NudC domain-containing protein 3	NUDCD3
NaN	NaN	NaN	NaN	NaN	18.7577	0	NaN	0	Ankyrin repeat and KH domain-containing protein 1	ANKHD1
NaN	NaN	NaN	NaN	NaN	19.4084	0	NaN	0	Abnormal spindle-like microcephaly-associated protein	ASPM
NaN	NaN	NaN	NaN	NaN	21.0742	0	NaN	0	Mimitin, mitochondrial	NDUFAF2
NaN	NaN	NaN	NaN	NaN	22.5149	0	NaN	0	Formin-binding protein 4	FNBP4
NaN	NaN	NaN	NaN	NaN	24.1125	0	NaN	0	UPF0690 protein C1orf52	C1orf52
NaN	NaN	NaN	NaN	NaN	21.1302	0	NaN	0	RNA polymerase II-associated factor 1 homolog	PAF1
NaN	NaN	NaN	NaN	NaN	21.4398	0	NaN	0	Histone-lysine N-methyltransferase 2C	KMT2C
NaN	NaN	NaN	NaN	NaN	29.1419	0	NaN	0	Nesprin-1	SYNE1
NaN	NaN	NaN	NaN	NaN	20.4511	0	NaN	0	Kinesin-like protein KIF18A	KIF18A
NaN	NaN	NaN	NaN	NaN	22.2331	0	NaN	0	Chromodomain-helicase-DNA-binding protein 6	CHD6
26.1982	NaN	24.6659	24.3106	NaN	NaN	0	1.1215	0	Arginine/serine-rich protein PNISR	PNISR
NaN	NaN	NaN	NaN	NaN	19.486	0	NaN	0	Serine/threonine-protein kinase haspin	GSG2
NaN	NaN	NaN	NaN	NaN	21.6582	0	NaN	0	Nuclear pore complex protein Nup133	NUP133
24.4628	NaN	NaN	NaN	23.2439	23.5087	0	1.08646	0	Cactin	CACTIN
NaN	NaN	NaN	NaN	NaN	23.2513	0	NaN	0	Paraspeckle component 1	PSPC1
NaN	23.3537	NaN	24.8537	23.2881	23.34	0	-0.473621	0	Transcriptional repressor p66-beta	GATAD2B
NaN	NaN	NaN	20.748	NaN	21.6943	0	NaN	0	Microprocessor complex subunit DGCR8	DGCR8
NaN	NaN	NaN	NaN	NaN	23.8253	0	NaN	0	RNA polymerase-associated protein RTF1 homolog	RTF1
NaN	NaN	19.7226	19.6814	20.1381	19.7069	0	-0.11955	0	Translational activator GCN1	GCN1L1
NaN	NaN	NaN	NaN	NaN	19.9129	0	NaN	0	Nuclear pore complex protein Nup205	NUP205
NaN	NaN	NaN	NaN	NaN	22.7362	0	NaN	0	A-kinase anchor protein 1, mitochondrial	AKAP1
NaN	NaN	NaN	22.476	NaN	NaN	0	NaN	0	DNA repair protein RAD50	RAD50
NaN	NaN	NaN	NaN	NaN	20.6392	0	NaN	0	DNA repair endonuclease XPF	ERCC4
NaN	NaN	NaN	NaN	NaN	22.2954	0	NaN	0	G patch domain and KOW motifs-containing protein	GPKOW
NaN	NaN	NaN	NaN	NaN	20.7808	0	NaN	0	Zinc finger protein with KRAB and SCAN domains 3;Zinc finger protein with KRAB and SCAN domains 4	ZKSCAN3;ZKSCAN4
NaN	23.5534	NaN	NaN	NaN	NaN	0	NaN	0	Exocyst complex component 4	EXOC4
NaN	NaN	NaN	NaN	21.2751	NaN	0	NaN	0	Uncharacterized protein KIAA1143	KIAA1143
NaN	NaN	NaN	NaN	22.788	22.5046	0	NaN	0	Autophagy-related protein 2 homolog B	ATG2B
23.2072	NaN	NaN	23.8332	25.2684	25.6655	0	-1.71512	0	Zinc finger and BTB domain-containing protein 10	ZBTB10
NaN	NaN	NaN	NaN	NaN	18.9197	0	NaN	0	DnaJ homolog subfamily A member 3, mitochondrial	DNAJA3
NaN	NaN	NaN	NaN	18.7833	19.2146	0	NaN	0	Nuclear receptor-binding factor 2	NRBF2
NaN	NaN	NaN	NaN	NaN	21.0756	0	NaN	0	Protein LTV1 homolog	LTV1
NaN	NaN	21.7869	NaN	NaN	NaN	0	NaN	0	H/ACA ribonucleoprotein complex non-core subunit NAF1	NAF1
NaN	NaN	NaN	NaN	NaN	18.0237	0	NaN	0	E1A-binding protein p400	EP400
NaN	NaN	NaN	NaN	NaN	18.6827	0	NaN	0	Importin-9	IPO9
NaN	NaN	NaN	NaN	NaN	22.142	0	NaN	0	PAS domain-containing serine/threonine-protein kinase	PASK
NaN	NaN	NaN	24.3921	NaN	NaN	0	NaN	0	Ubiquitin carboxyl-terminal hydrolase 28;Ubiquitin carboxyl-terminal hydrolase	USP28
NaN	NaN	22.4952	NaN	NaN	NaN	0	NaN	0	ATPase WRNIP1	WRNIP1
NaN	NaN	NaN	NaN	NaN	21.7472	0	NaN	0	Paired amphipathic helix protein Sin3a	SIN3A
NaN	NaN	NaN	NaN	NaN	20.5597	0	NaN	0	Max-binding protein MNT	MNT
NaN	NaN	NaN	23.262	20.8535	NaN	0	NaN	0	T-complex protein 1 subunit eta	CCT7
NaN	23.8387	23.4556	NaN	23.7068	NaN	0	-0.059639	0	Histone-lysine N-methyltransferase SETD2	SETD2
NaN	NaN	NaN	24.9862	NaN	NaN	0	NaN	0	Nucleolar GTP-binding protein 1	GTPBP4
NaN	NaN	NaN	NaN	NaN	22.4968	0	NaN	0	FH2 domain-containing protein 1	FHDC1
NaN	NaN	NaN	NaN	NaN	22.818	0	NaN	0	pre-mRNA 3 end processing protein WDR33	WDR33
25.2224	25.3322	NaN	NaN	NaN	NaN	0	NaN	0	Nuclear ubiquitous casein and cyclin-dependent kinase substrate 1	NUCKS1
NaN	NaN	NaN	NaN	NaN	21.9101	0	NaN	0	SWI/SNF-related matrix-associated actin-dependent regulator of chromatin subfamily A containing DEAD/H box 1	SMARCAD1
NaN	NaN	NaN	NaN	NaN	22.287	0	NaN	0	Tudor domain-containing protein 3	TDRD3
24.9182	23.4712	23.5913	NaN	23.2908	NaN	0	0.702742	0	Splicing factor, arginine/serine-rich 19	SCAF1
NaN	NaN	NaN	24.3746	NaN	NaN	0	NaN	0	Zinc finger protein 703	ZNF703
21.4888	NaN	NaN	NaN	NaN	NaN	0	NaN	0	Bromodomain-containing protein 7	BRD7
NaN	NaN	NaN	24.7157	NaN	NaN	0	NaN	0	mRNA-decapping enzyme 1A	DCP1A
NaN	NaN	20.8639	NaN	NaN	21.6242	0	-0.760317	0	Something about silencing protein 10	UTP3
NaN	NaN	NaN	NaN	NaN	23.2799	0	NaN	0	Aurora kinase A-interacting protein	AURKAIP1
NaN	NaN	NaN	NaN	NaN	21.4901	0	NaN	0	Testis-expressed sequence 10 protein	TEX10
NaN	NaN	NaN	NaN	NaN	21.3863	0	NaN	0	G2 and S phase-expressed protein 1	GTSE1
NaN	NaN	NaN	NaN	NaN	25.3506	0	NaN	0	Regulator of telomere elongation helicase 1	RTEL1
NaN	NaN	NaN	NaN	NaN	21.7412	0	NaN	0	NADH dehydrogenase [ubiquinone] 1 alpha subcomplex assembly factor 4	NDUFAF4
NaN	NaN	NaN	24.4223	NaN	NaN	0	NaN	0	BRCA2 and CDKN1A-interacting protein	BCCIP
NaN	NaN	NaN	22.7779	NaN	NaN	0	NaN	0	Leucine--tRNA ligase, cytoplasmic	LARS
NaN	NaN	NaN	NaN	NaN	24.2954	0	NaN	0	Rabankyrin-5	ANKFY1
NaN	NaN	NaN	NaN	NaN	20.3761	0	NaN	0	Craniofacial development protein 1	CFDP1
NaN	NaN	NaN	NaN	NaN	23.3712	0	NaN	0	Cysteine and histidine-rich domain-containing protein 1	CHORDC1
NaN	NaN	NaN	NaN	NaN	21.0154	0	NaN	0	Septin-9	2015-09-09
NaN	NaN	NaN	NaN	NaN	21.0894	0	NaN	0	tRNA (adenine(58)-N(1))-methyltransferase non-catalytic subunit TRM6	TRMT6
NaN	NaN	NaN	NaN	NaN	19.2374	0	NaN	0	WD repeat-containing protein 3	WDR3
NaN	NaN	NaN	NaN	NaN	21.398	0	NaN	0	Histone deacetylase 5	HDAC5
NaN	NaN	NaN	23.4653	NaN	NaN	0	NaN	0	WW domain-binding protein 11	WBP11
NaN	NaN	NaN	25.6089	NaN	NaN	0	NaN	0	Nucleolar protein 16	NOP16
NaN	NaN	NaN	24.0013	23.6504	23.786	0	NaN	0	Serine-threonine kinase receptor-associated protein	STRAP
NaN	NaN	NaN	26.8102	NaN	NaN	0	NaN	0	60S ribosomal protein L36	RPL36
NaN	NaN	NaN	19.4723	NaN	NaN	0	NaN	0	Deoxynucleoside triphosphate triphosphohydrolase SAMHD1	SAMHD1
NaN	NaN	NaN	20.5494	NaN	NaN	0	NaN	0	Talin-1	TLN1
NaN	NaN	NaN	NaN	NaN	21.4052	0	NaN	0	PAX3- and PAX7-binding protein 1	PAXBP1
NaN	NaN	NaN	24.5337	NaN	NaN	0	NaN	0	FACT complex subunit SPT16	SUPT16H
NaN	NaN	20.9139	NaN	21.6987	22.1258	0	-0.99831	0	Melanoma-associated antigen D1	MAGED1
NaN	NaN	NaN	20.7664	NaN	NaN	0	NaN	0	Nuclear receptor coactivator 3	NCOA3
